# Supplementary material for: Heritable capture of heterochromatin dynamics in Saccharomyces cerevisiae
Source: eLife. 2015 Jan 12;4:e05007. doi: 10.7554/eLife.05007 (PMC4337651; doi:10.7554/eLife.05007)
Supplement: Table 1—source data 1. — DOI: http://dx.doi.org/10.7554/eLife.05007.008 [file elife05007s001.xlsx]

## Sheet: Sheet1
Figure	Strain	Relevant genotype	Replicate	Half-sectored colonies	Fully green colonies	Total colonies	Half-sector frequency
3	JRY9628	mat∆ HMLα::cre	1	38	266	23544	0.0016
			2	71	861	47970	0.0015
			3	75	691	46833	0.0016
	JRY9629	mat∆ HMRα::cre	1	38	701	58180	0.00066
			2	26	638	55039	0.00048
			3	50	621	54608	0.00093
5	JRY9739	MATa HMLα::cre sir1∆	1	103	959	3193	0.046
			2	122	1256	3308	0.059
			3	106	972	2788	0.058
	JRY9740	MATa HMRα::cre sir1∆	1	205	1236	4658	0.06
			2	212	1217	4702	0.061
			3	210	1178	4478	0.064
6	JRY9731	MATα/mat∆ HMLα/HMLα::cre	1	14	159	43420	0.00032
			2	23	263	59635	0.00039
			3	18	293	45873	0.00039
	JRY9732	MATα/mat∆ HMLα/HMLα::cre sir1∆/SIR1	1	19	219	37048	0.00052
			2	48	425	51428	0.00094
			3	29	380	41403	0.00071
	JRY9734	MATα/mat∆ HMLα/HMLα::cre sir3∆/SIR3	1	47	194	23564	0.002
			2	53	730	49505	0.0011
			3	49	1224	27963	0.0018
	JRY9735	MATα/mat∆ HMLα/HMLα::cre sir4∆/SIR4	1	33	251	34294	0.001
			2	92	766	58960	0.0016
			3	27	295	19085	0.0014
7	JRY9636	mat∆ HMLα::cre hst3∆	1	86	1885	9746	0.011
			2	77	1647	8818	0.011
			3	69	1326	7205	0.012
	JRY9639	MATa HMLα::cre hht1-hhf1∆ hht2-hhf2∆ [HHT2-HHF2]	1	44	994	13790	0.0034
			2	48	1030	14541	0.0036
			3	42	1070	15753	0.0029
	JRY9640	MATa HMLα::cre hht1-hhf1∆ hht2-hhf2∆ [hht2K56R-HHF2]	1	75	539	7712	0.01
			2	62	376	6044	0.011
			3	65	354	5788	0.012
	JRY9641	MATa HMLα::cre hht1-hhf1∆ hht2-hhf2∆ [hht2K56Q-HHF2]	1	58	1425	6899	0.011
			2	44	1487	7237	0.008
			3	64	1557	7847	0.01
	JRY9736	MATa HMLα::cre hst3∆ hht1-hhf1∆ hht2-hhf2∆ [HHT2-HHF2]	1	56	2451	7777	0.011
			2	52	2144	7792	0.009
			3	53	2387	8262	0.009
	JRY9737	MATa HMLα::cre hst3∆ hht1-hhf1∆ hht2-hhf2∆ [hht2K56R-HHF2]	1	45	399	6174	0.008
			2	48	337	5690	0.009
			3	54	353	5667	0.01
	JRY9738	MATa HMLα::cre hst3∆ hht1-hhf1∆ hht2-hhf2∆ [hht2K56Q-HHF2]	1	58	1376	6740	0.011
			2	62	1338	7464	0.01
			3	63	1312	7265	0.011
