# Supplementary material for: Heritable capture of heterochromatin dynamics in Saccharomyces cerevisiae
Source: eLife. 2015 Jan 12;4:e05007. doi: 10.7554/eLife.05007 (PMC4337651; doi:10.7554/eLife.05007)
Supplement: Table 2—source data 1. — DOI: http://dx.doi.org/10.7554/eLife.05007.013 [file elife05007s002.xlsx]

## Sheet: Sheet1
		HMLα::cre, sir4∆							HMLα::cre, sir1∆							HMLα::cre, SIR+							No cre, SIR+
		Replicate 1 (n = 636)		Replicate 2 (n = 2045)		Replicate 3 (n = 1589)			Replicate 1 (n = 1142)		Replicate 2 (n = 2099)		Replicate 3 (n = 1557)			Replicate 1 (n = 5100)		Replicate 2 (n = 4549)		Replicate 3 (n = 4046)			Replicate 1 (n = 6170)		Replicate 2 (n = 3722)		Replicate 3 (n = 3830)
		cre	KAP104	cre	KAP104	cre	KAP104		cre	KAP104	cre	KAP104	cre	KAP104		cre	KAP104	cre	KAP104	cre	KAP104		cre	KAP104	cre	KAP104	cre	KAP104
Mean spots per cell		8.65723	7.62421	10.4005	6.52127	15.8785	7.66331		4.34676	7.51051	3.45498	7.05241	7.24149	6.82595		0.00431373	5.73373	0.00395691	6.44647	0.00617894	6.08255		0.00453809	5.11118	0.00161204	6.69694	0.00156658	5.91984
Variance		39.0792	12.8082	50.0308	10.1352	70.3763	10.4237		43.2574	12.4605	48.2719	10.7103	83.1267	9.27624		0.00664936	7.83024	0.00526138	8.29292	0.00762559	7.42161		0.00451823	6.95538	0.00160987	8.107	0.00156453	6.32238
% cells with > 0 spots		95.91	98.58	97.56	98.68	99.5	99.62		49.56	99.21	33.4	99.33	55.3	99.23		0.37	98.78	0.33	99.38	0.57	99.26		0.45	97.7	0.16	99.81	0.16	99.5
% cells with > 1 spot		90.41	96.86	94.28	96.04	98.74	98.8		43.08	97.29	28.2	97.67	51.32	97.62		0.0196	94.88	0.0659	97.65	0.0247	96.96		0	92.51	0	98.52	0	97.99
Spots per cell:		10	9	1	4	6	6		2	7	0	8	0	7		0	5	0	9	0	7		0	5	0	5	0	6
		1	10	4	2	21	9		0	11	0	9	8	6		0	2	0	2	0	4		0	6	0	5	0	10
		4	8	13	12	15	9		0	8	7	6	0	5		0	2	0	9	0	6		0	10	0	4	0	8
		18	13	8	7	12	8		0	13	3	11	8	3		0	9	0	7	0	6		0	5	0	8	0	7
		2	7	3	7	6	5		7	13	0	6	0	9		0	7	0	2	0	1		0	3	0	10	0	13
		17	11	4	2	10	3		0	9	0	9	0	6		0	7	0	8	0	5		0	3	0	8	0	7
		4	3	10	6	7	5		0	7	0	2	1	5		0	6	0	9	0	5		0	2	0	9	0	3
		3	7	5	6	11	8		0	5	0	9	4	6		0	3	0	8	0	6		0	4	0	11	0	7
		7	3	3	8	18	12		7	10	0	10	12	6		0	6	0	6	0	7		0	3	0	7	0	3
		2	5	1	0	16	5		0	6	0	6	0	8		0	13	0	5	0	1		0	2	0	7	0	6
		5	9	12	9	15	8		0	17	14	16	7	4		0	4	0	7	0	10		0	0	0	8	0	6
		5	4	15	10	12	8		19	4	29	12	0	3		0	6	0	8	0	5		0	9	0	4	0	6
		7	9	9	3	8	6		5	4	0	6	0	2		0	6	0	6	0	6		0	10	0	11	0	7
		1	4	9	5	8	7		4	12	0	8	3	8		0	4	0	3	0	5		0	4	0	8	0	2
		9	9	1	1	20	8		4	6	0	14	4	7		0	8	0	5	0	10		0	4	0	3	0	2
		12	4	22	10	12	5		0	5	17	9	0	4		0	8	0	6	0	5		0	3	0	3	0	7
		2	4	22	3	31	8		28	13	0	7	32	6		0	8	0	5	0	6		0	4	0	7	0	4
		6	6	10	6	9	2		14	9	0	5	0	3		0	6	0	5	0	1		0	7	0	10	0	5
		10	8	8	4	6	6		0	10	0	7	1	7		0	6	0	5	0	9		0	5	0	4	0	7
		0	22	8	11	6	3		2	6	0	8	0	7		0	8	0	7	0	7		0	8	0	5	0	10
		4	1	2	6	8	5		7	7	0	9	0	5		0	6	0	11	0	8		0	2	0	8	0	8
		22	12	10	2	13	7		0	3	0	11	17	8		0	8	0	11	0	11		0	3	0	4	0	10
		5	4	2	5	20	7		0	8	15	2	13	9		0	7	0	4	0	6		0	12	0	5	0	7
		2	14	2	2	17	4		0	2	0	6	0	10		0	5	0	7	0	8		0	3	0	10	0	6
		11	6	4	0	4	2		14	7	0	4	0	8		0	7	0	5	0	5		0	9	0	6	0	3
		3	11	34	11	13	7		13	4	0	9	0	4		0	3	0	7	0	11		0	1	0	2	0	10
		2	7	5	3	19	7		0	7	0	1	0	2		0	2	0	5	0	4		0	8	0	3	0	8
		8	7	8	8	29	9		0	11	13	12	0	1		0	3	0	8	0	6		0	2	0	9	0	7
		8	9	2	7	17	8		0	5	0	10	0	5		0	1	0	6	0	5		0	5	0	2	0	8
		12	8	24	11	9	2		3	4	21	6	0	2		0	11	0	1	0	2		0	3	0	3	0	7
		4	13	5	5	22	7		2	3	0	4	16	13		0	8	0	7	0	9		0	3	0	4	0	8
		15	8	11	11	20	6		6	8	0	3	0	12		0	11	0	8	0	11		0	5	0	6	0	4
		3	13	9	5	20	8		0	5	1	11	1	4		0	6	0	5	0	11		0	3	0	2	0	8
		7	12	11	10	9	4		22	9	0	7	6	9		0	7	0	5	0	6		0	5	0	14	0	4
		4	12	13	11	14	14		11	15	0	8	0	5		0	12	0	8	0	8		0	4	0	6	0	5
		0	7	20	8	9	9		8	6	0	2	0	5		0	7	0	9	0	8		0	4	0	4	0	7
		5	6	13	7	22	8		0	3	22	10	9	3		0	7	0	11	0	8		0	5	0	8	0	14
		10	9	36	12	12	4		0	9	0	7	2	5		0	7	0	1	0	7		0	10	0	9	0	9
		5	6	5	6	20	4		6	8	0	7	8	8		0	4	0	8	0	13		0	5	0	9	0	7
		12	8	24	5	23	6		0	12	0	10	0	6		0	20	0	5	0	6		0	2	0	5	0	5
		5	5	17	4	10	5		4	11	0	3	26	9		0	11	0	4	0	7		0	7	0	7	0	6
		6	14	3	7	27	9		7	13	6	4	0	9		0	6	0	4	0	2		0	10	0	2	0	12
		19	6	8	7	14	6		12	12	14	10	10	10		0	11	0	4	0	7		0	3	0	11	0	2
		4	12	14	14	21	7		23	10	0	7	4	6		0	3	0	3	0	5		0	3	0	12	0	4
		1	5	9	8	20	8		1	9	1	10	0	7		0	6	0	6	0	7		0	2	0	5	0	7
		16	7	6	5	16	7		0	8	0	10	0	4		0	4	0	16	0	8		0	10	0	7	0	1
		7	13	20	6	42	11		14	6	31	11	7	4		0	5	0	5	0	8		0	4	0	5	0	4
		11	11	1	0	10	4		4	14	0	12	12	4		0	4	0	2	0	8		0	1	0	1	0	5
		1	2	8	5	19	10		0	8	0	5	31	10		0	5	0	9	0	9		0	8	0	6	0	7
		0	1	7	10	11	5		2	13	0	6	17	14		0	7	0	3	0	2		0	5	0	5	0	5
		0	0	4	4	17	12		0	3	0	4	11	3		0	10	0	7	0	9		0	7	0	4	0	6
		8	3	22	6	15	5		0	14	0	5	0	8		0	4	0	3	0	10		0	9	0	5	0	5
		3	13	3	3	34	11		16	5	0	4	22	6		0	9	0	7	0	12		0	0	0	6	0	9
		11	8	6	7	23	7		12	4	0	6	25	3		0	8	0	9	0	7		0	2	0	6	0	3
		7	4	12	3	13	11		22	11	0	11	0	4		0	6	0	5	0	17		0	1	0	6	0	6
		14	5	11	8	9	7		7	8	0	5	0	9		0	6	0	4	0	7		0	1	0	5	0	1
		6	7	14	5	16	4		0	11	16	8	0	5		0	0	0	6	0	8		0	7	0	4	0	10
		3	4	15	8	11	5		10	9	0	2	30	15		0	6	0	5	0	2		0	7	0	11	0	4
		16	11	11	7	7	9		7	8	0	1	0	6		0	7	0	4	0	7		0	3	0	13	0	3
		8	8	12	9	19	9		8	12	0	14	8	11		0	2	0	9	0	5		0	3	0	7	0	11
		6	3	1	3	13	8		0	8	0	5	7	16		0	1	0	8	0	6		0	5	0	7	0	7
		2	3	9	10	21	12		0	4	21	14	10	12		0	6	0	13	0	8		0	5	0	6	0	6
		5	10	13	14	10	6		2	3	0	7	15	12		0	13	0	3	0	13		0	9	0	3	0	7
		5	6	5	7	8	4		0	2	0	6	0	6		0	6	0	3	0	2		0	4	0	11	0	2
		5	9	16	6	31	10		0	10	0	7	0	7		0	6	0	6	0	8		0	2	0	5	0	11
		4	5	34	8	16	3		0	10	0	5	13	3		0	6	0	2	0	6		0	3	0	12	0	1
		11	11	11	6	20	16		21	10	0	3	16	10		0	9	0	11	0	1		0	6	0	3	0	10
		25	9	21	6	15	4		0	6	0	6	0	8		0	11	0	9	0	6		0	8	0	7	0	6
		4	8	12	5	16	9		0	3	0	3	0	5		0	8	0	4	0	4		0	5	0	2	0	10
		10	6	9	5	16	11		7	8	29	13	46	9		0	8	0	4	0	4		0	4	0	7	0	9
		3	5	7	4	13	4		12	7	7	12	3	8		0	8	0	14	0	9		0	5	0	10	0	9
		5	8	5	3	20	13		0	5	13	12	0	7		0	2	0	10	0	9		0	6	0	2	0	7
		9	8	2	0	9	4		0	2	0	6	30	12		0	10	0	11	0	4		0	6	0	11	0	7
		8	6	10	9	5	8		1	10	1	13	0	5		0	2	0	7	0	6		0	1	0	9	0	9
		9	12	8	4	12	8		0	4	2	3	0	3		0	12	0	5	0	4		0	8	0	6	0	9
		3	4	5	5	19	8		0	9	12	1	0	0		0	7	0	7	0	7		0	2	0	3	0	3
		20	10	14	8	17	6		0	7	0	2	0	10		0	5	0	7	0	6		0	5	0	9	0	4
		6	7	7	15	7	8		0	5	17	10	0	11		0	4	0	2	0	4		0	1	0	3	0	6
		4	7	1	4	6	3		11	5	4	4	1	10		0	0	0	9	0	5		0	6	0	8	0	6
		8	6	16	6	29	8		12	9	14	4	0	6		0	11	0	5	0	7		0	5	0	8	0	8
		0	0	17	7	9	8		0	5	0	7	0	7		0	7	0	4	0	8		0	2	0	8	0	8
		22	5	2	11	18	6		0	11	2	8	0	9		0	5	0	6	0	2		0	7	0	3	0	3
		14	17	1	14	18	8		10	4	9	8	4	6		0	7	0	7	0	5		0	5	0	7	0	8
		23	8	8	6	23	8		7	8	0	5	0	5		0	9	0	12	0	5		0	11	0	7	0	11
		9	4	6	8	0	3		10	6	0	17	9	1		0	4	0	5	0	9		0	8	0	12	0	9
		0	0	2	2	19	9		12	7	0	5	1	4		0	3	0	5	0	10		0	3	0	7	0	8
		29	8	22	5	29	8		0	10	0	7	8	6		0	10	0	6	0	5		0	8	0	8	0	10
		8	13	5	8	15	10		0	12	0	6	17	11		0	7	0	5	0	4		0	13	0	1	0	12
		25	19	22	12	10	4		1	9	0	6	0	3		0	5	0	4	0	6		0	16	0	12	0	5
		13	11	26	6	15	4		0	11	23	14	0	10		0	11	0	9	0	9		0	4	0	9	0	6
		9	8	9	4	13	5		10	8	0	7	3	5		0	5	0	3	0	9		0	9	0	6	0	0
		15	9	14	6	27	10		1	6	0	3	9	8		0	6	0	11	0	5		0	8	0	4	0	3
		9	18	1	3	5	12		11	5	0	13	4	8		0	7	0	16	0	8		0	11	0	3	0	7
		3	10	31	6	9	6		0	15	0	11	0	9		0	2	0	7	0	3		0	9	0	2	0	6
		10	13	7	2	10	3		19	12	14	3	0	10		0	9	0	5	0	10		0	1	0	2	0	5
		11	7	9	8	6	5		0	7	0	7	0	7		0	7	0	5	0	11		0	5	0	5	0	9
		10	7	8	3	24	6		3	8	0	4	7	8		0	10	0	6	0	6		0	4	0	5	0	5
		16	7	20	3	8	11		0	5	11	3	0	10		0	8	0	11	0	7		0	13	0	7	0	7
		14	10	12	2	19	10		0	9	0	10	6	3		0	9	0	7	0	0		0	9	0	7	0	4
		8	2	22	11	20	8		0	9	0	10	13	8		0	10	0	9	0	3		0	1	0	7	0	10
		3	9	13	4	17	9		6	7	0	6	15	6		0	5	0	2	0	6		0	4	0	5	0	5
		6	7	2	5	16	6		0	7	0	6	21	5		0	4	0	4	0	6		0	10	0	6	0	6
		9	6	7	4	7	9		0	4	0	7	0	3		0	5	0	6	0	8		0	7	0	9	0	5
		16	10	6	8	22	12		0	9	1	10	10	4		0	5	0	5	0	9		0	1	0	3	0	3
		5	5	23	4	2	6		0	11	0	8	12	9		0	10	0	4	0	8		0	5	0	9	0	2
		6	5	23	9	9	8		0	7	0	3	0	6		0	12	0	6	0	7		0	7	0	5	0	2
		9	14	18	14	14	12		0	8	11	13	0	5		0	5	0	3	0	5		0	7	0	5	0	16
		25	9	16	5	7	11		0	4	0	10	1	5		0	8	0	9	0	9		0	5	0	3	0	3
		19	11	12	8	35	9		10	5	0	1	0	9		0	7	0	10	0	6		0	4	0	7	0	10
		15	13	15	4	30	9		0	7	0	6	30	9		0	8	0	4	0	6		0	0	0	6	0	8
		19	19	27	7	14	6		0	4	6	7	0	11		0	5	0	10	0	7		0	4	0	6	0	5
		6	7	13	6	1	6		6	9	0	14	10	2		0	9	0	8	0	11		0	1	0	9	0	9
		2	3	5	14	14	8		0	8	0	8	0	8		0	7	0	7	0	5		0	9	0	11	0	9
		12	11	9	1	23	8		10	12	0	8	0	5		0	11	0	6	0	11		0	9	0	3	0	6
		6	13	0	0	17	7		0	11	0	2	18	7		0	6	0	3	0	8		0	7	0	5	0	5
		4	10	3	10	9	7		6	9	0	6	16	3		0	10	0	12	0	5		0	2	0	8	0	3
		2	8	3	1	21	5		9	10	36	6	3	7		0	2	0	10	0	10		0	10	0	11	0	8
		1	6	3	6	29	10		0	3	0	8	0	7		0	5	0	7	0	5		0	2	0	4	0	6
		5	11	24	6	24	4		4	9	10	5	0	7		0	14	0	3	0	10		0	2	0	7	0	6
		2	10	7	13	18	6		0	7	0	8	0	5		0	7	0	4	0	5		0	8	0	12	0	9
		14	11	11	5	10	9		0	11	22	13	18	6		0	4	0	4	0	7		0	5	0	8	0	6
		23	8	4	6	17	10		11	5	0	3	0	8		0	11	0	3	0	7		0	4	0	3	0	5
		2	7	17	5	18	9		0	11	0	6	16	8		0	15	0	1	0	8		0	7	0	10	0	7
		14	12	9	7	8	2		15	6	8	6	0	4		0	7	0	9	0	4		0	10	0	1	0	8
		2	3	31	8	13	6		0	9	0	3	0	12		0	4	0	9	0	8		0	5	0	4	0	6
		4	8	14	15	16	7		0	6	0	1	4	6		0	10	0	7	0	3		0	3	0	10	0	8
		14	9	7	12	12	12		0	5	0	2	0	9		0	8	0	1	0	4		0	0	0	10	0	4
		11	12	6	11	26	9		1	11	2	3	0	2		0	10	0	9	0	7		0	1	0	10	0	8
		5	0	19	10	32	9		0	7	0	9	3	16		0	4	0	6	0	5		0	7	0	6	0	4
		10	7	20	7	21	5		5	9	0	7	0	11		0	5	0	4	0	8		0	6	0	5	0	3
		19	11	3	6	9	5		5	9	0	9	0	12		0	10	0	11	0	6		0	11	0	4	0	4
		15	11	8	7	10	9		0	9	0	6	0	4		0	2	0	5	0	8		0	5	0	11	0	5
		11	10	5	6	21	8		0	9	7	8	15	6		0	6	0	7	0	9		0	9	0	5	0	6
		3	1	3	5	18	8		18	13	16	3	16	6		0	3	0	8	0	7		0	4	0	3	0	5
		1	3	13	6	21	8		7	14	0	9	15	3		0	12	0	7	0	4		0	0	0	6	0	2
		5	8	4	5	4	5		0	10	0	10	7	12		0	6	0	5	0	4		0	8	0	8	0	7
		2	11	11	10	20	7		0	9	0	5	14	9		0	9	0	5	0	3		0	4	0	3	0	4
		13	12	11	9	14	3		0	15	9	14	24	9		0	8	0	5	0	5		0	8	0	8	0	10
		6	6	9	16	22	6		5	4	1	6	0	11		0	11	0	7	0	12		0	6	0	5	0	8
		7	12	11	7	8	13		14	11	34	9	27	8		0	12	0	7	0	7		0	10	0	9	0	11
		1	7	26	10	21	9		15	10	0	12	0	2		0	6	0	9	0	6		0	2	0	11	0	5
		19	5	16	10	6	5		0	11	19	5	10	5		0	9	0	4	0	9		0	5	0	11	0	5
		12	9	10	12	7	8		16	3	21	7	0	6		1	15	0	7	0	7		0	11	0	4	0	5
		9	9	14	4	16	11		18	14	13	3	19	5		0	5	0	6	0	3		0	5	0	10	0	3
		6	1	4	7	17	9		0	12	9	8	0	8		0	8	0	2	0	4		0	6	0	8	0	3
		5	8	6	6	40	16		12	10	18	5	0	7		0	6	0	2	0	5		0	5	0	4	0	5
		9	8	12	3	12	5		0	14	0	11	25	9		0	9	0	10	0	4		0	8	0	5	0	6
		1	2	5	10	15	9		13	14	0	5	0	5		0	8	0	8	0	11		0	2	0	6	0	9
		16	6	11	9	4	4		1	1	0	9	0	4		0	5	0	6	0	11		0	1	0	3	0	8
		2	11	15	7	23	4		2	9	7	5	0	7		0	6	0	4	0	6		1	4	0	6	0	7
		7	10	21	7	12	5		7	10	0	2	0	5		0	13	0	7	0	5		0	6	0	9	0	3
		3	3	12	7	10	4		11	16	0	5	22	7		0	9	0	3	0	11		0	1	0	2	0	8
		12	9	28	17	9	2		0	9	0	5	0	7		0	1	0	5	0	5		0	9	0	11	0	4
		13	15	11	20	27	12		1	4	22	10	0	10		0	7	0	5	0	7		0	6	0	7	0	12
		6	11	10	6	38	10		6	8	0	9	0	6		0	7	0	4	1	8		0	5	0	5	0	5
		3	2	4	5	18	7		0	4	0	9	5	6		0	5	0	7	0	6		0	7	0	7	0	8
		1	12	12	6	19	8		5	10	0	3	0	6		0	4	0	7	0	8		0	0	0	5	0	3
		11	7	5	6	6	1		3	6	18	5	13	1		1	9	0	7	0	3		0	1	0	4	0	7
		9	11	5	1	9	12		35	13	13	5	0	6		0	6	0	3	0	7		0	7	0	7	0	9
		20	11	14	11	24	11		10	4	0	9	7	11		0	10	0	10	0	6		0	8	0	4	0	3
		15	9	1	5	4	5		1	11	0	4	0	5		0	6	0	3	0	11		0	3	0	5	0	9
		24	7	18	10	22	10		1	5	17	10	16	8		0	10	0	4	0	4		0	4	0	6	0	6
		9	7	11	10	1	8		13	12	26	8	8	7		0	5	0	4	0	0		0	7	0	6	0	6
		8	12	1	11	29	15		0	2	0	6	20	10		0	4	0	11	0	9		0	5	0	9	0	5
		1	4	28	8	12	7		4	11	8	14	0	5		0	6	0	6	0	6		0	4	0	3	0	4
		9	12	7	1	13	7		1	12	0	5	14	7		0	10	0	4	0	4		0	2	0	6	0	3
		8	3	10	7	14	5		5	8	0	5	20	7		0	6	0	8	0	3		0	8	0	4	0	5
		10	9	11	8	2	7		0	5	0	8	11	9		0	6	0	7	0	13		0	5	0	10	0	4
		5	4	9	3	32	9		0	4	8	10	9	6		0	6	0	8	0	8		0	0	0	11	0	8
		0	2	11	9	14	9		0	9	0	9	0	5		0	1	0	9	0	2		0	4	0	11	0	4
		13	8	1	5	11	4		3	11	29	9	0	5		0	3	0	5	0	4		0	7	0	10	0	8
		5	2	25	11	21	4		1	5	0	5	11	14		0	5	0	5	0	6		0	2	0	2	0	10
		7	9	5	3	5	7		21	6	0	2	13	6		0	14	0	10	0	2		0	5	0	10	0	8
		2	7	7	10	9	12		8	5	0	6	1	6		0	1	0	5	0	9		0	8	0	10	0	7
		2	7	6	6	18	12		0	15	0	6	20	7		0	5	0	8	0	6		0	2	0	13	0	7
		5	8	11	10	9	5		3	7	0	5	9	7		0	4	0	12	0	7		0	5	0	3	0	8
		8	6	10	5	18	11		1	10	6	7	9	7		0	3	0	10	0	8		0	6	0	7	0	11
		8	12	7	10	10	4		5	7	0	10	1	7		0	12	0	6	0	7		0	1	0	2	0	4
		15	9	3	3	31	11		0	6	0	4	0	2		0	7	0	3	0	4		0	8	0	3	0	3
		3	9	32	11	22	15		0	7	0	2	7	10		0	6	0	3	0	8		0	5	0	9	0	3
		8	12	3	8	13	11		0	9	0	7	12	10		0	7	0	5	0	5		0	4	0	12	0	4
		1	6	1	10	12	11		14	7	13	6	1	5		0	7	0	3	0	4		0	8	0	6	0	6
		4	5	10	5	27	9		0	9	0	3	0	8		0	9	0	8	0	6		0	9	0	7	0	7
		8	8	7	5	17	10		12	10	0	4	0	7		0	10	0	6	0	6		0	12	0	4	0	7
		4	5	18	9	7	4		0	4	0	4	14	8		0	6	0	5	0	7		0	6	0	2	0	7
		1	15	16	7	29	15		0	5	24	4	12	7		0	6	0	3	0	6		0	2	0	9	0	7
		13	6	26	5	8	7		0	6	25	11	0	6		0	9	0	13	0	2		0	4	0	8	0	8
		9	5	5	0	15	6		1	9	0	6	22	6		0	3	0	11	0	5		0	7	0	6	0	6
		12	3	27	5	24	13		0	6	0	1	0	4		0	8	0	1	0	6		0	3	0	7	0	10
		4	9	16	7	20	7		0	7	0	10	6	6		0	6	0	4	0	10		0	6	0	6	0	6
		8	3	31	8	14	8		0	8	0	0	0	3		0	3	0	1	0	3		0	3	0	3	0	8
		19	14	21	5	8	4		0	6	5	7	11	3		0	8	0	4	0	7		0	7	0	8	0	4
		23	8	12	3	16	11		7	6	0	5	29	11		0	12	0	3	0	2		0	4	0	6	0	6
		1	3	4	4	23	3		0	6	0	3	0	4		0	6	0	5	0	7		0	3	0	4	0	6
		8	4	3	2	8	4		0	11	0	7	0	9		0	3	0	2	0	4		0	1	0	10	0	4
		2	6	19	11	26	12		10	7	0	12	10	7		0	7	0	8	0	2		0	5	0	3	0	4
		8	10	11	5	10	12		9	7	16	3	15	10		0	6	0	3	0	5		0	5	0	4	0	7
		4	2	14	6	6	2		0	8	0	6	0	7		0	3	0	13	0	9		0	8	0	3	0	7
		5	8	27	9	26	9		0	3	0	6	24	7		0	5	0	2	0	10		0	6	0	8	0	9
		5	13	0	8	20	3		0	4	0	7	0	5		0	4	0	11	0	7		0	3	0	7	0	9
		4	9	9	4	29	7		0	7	10	5	0	5		0	1	0	15	0	5		0	11	0	7	0	7
		9	7	7	5	11	6		0	10	1	8	4	2		0	1	0	6	0	5		0	8	0	9	0	4
		6	13	13	6	20	7		14	9	0	5	0	2		0	4	0	8	0	5		0	6	0	9	0	7
		1	2	7	14	20	16		24	7	1	9	0	4		0	4	0	3	0	7		0	4	0	8	0	5
		1	6	14	1	26	8		0	12	0	8	6	4		0	10	0	10	0	6		0	4	0	6	0	6
		0	3	15	2	12	1		5	8	6	2	0	2		0	5	0	3	0	6		0	5	0	4	0	5
		0	5	7	7	22	9		0	9	0	8	15	7		0	6	0	6	0	5		0	5	0	6	0	9
		8	7	14	5	14	5		0	6	0	10	0	8		0	10	0	8	0	4		0	2	1	4	0	7
		10	9	15	3	17	8		14	4	14	12	0	5		0	7	0	5	0	5		0	11	0	9	0	7
		2	9	2	4	19	11		0	8	2	10	7	5		0	10	0	13	0	6		0	6	0	8	0	4
		2	7	14	6	20	10		0	12	0	5	0	6		0	5	0	4	0	11		0	6	0	7	0	10
		5	7	3	9	6	6		0	5	11	9	18	6		0	9	0	5	0	6		0	3	0	7	0	6
		0	0	6	2	20	7		4	4	3	1	0	5		0	6	0	9	0	7		0	5	0	10	0	8
		0	1	2	10	16	6		4	9	10	5	8	12		0	9	0	13	0	5		0	3	0	5	0	5
		5	7	3	10	14	6		15	10	0	8	0	6		0	1	0	10	0	5		0	6	0	4	0	6
		7	5	18	15	15	6		0	5	0	7	0	7		0	6	0	7	0	4		0	6	0	3	0	6
		3	3	19	9	24	8		7	8	0	5	12	19		0	5	0	7	0	4		0	6	0	6	0	6
		3	8	9	13	10	7		0	3	0	4	0	8		0	2	0	2	0	10		0	5	0	7	0	2
		6	6	13	3	25	7		8	9	16	8	1	5		0	3	0	7	0	7		0	0	0	3	0	3
		5	7	4	12	22	11		6	7	0	11	22	7		0	2	0	3	0	14		0	8	0	3	0	5
		21	10	3	5	16	9		9	6	12	6	0	8		0	5	0	9	0	2		0	7	0	4	0	6
		3	10	15	10	19	14		0	5	6	7	0	6		0	6	0	5	0	5		0	5	0	3	0	8
		2	6	14	7	25	11		1	7	0	4	4	3		0	4	0	0	0	5		0	10	0	5	0	6
		14	7	12	4	7	5		17	9	0	7	6	3		0	6	0	8	0	6		0	7	0	12	0	5
		8	11	2	4	24	10		2	3	6	5	7	7		0	3	0	4	0	8		0	3	0	5	0	5
		14	6	10	6	26	10		0	4	0	6	6	4		0	6	0	1	0	9		0	6	0	9	0	6
		5	8	14	10	8	3		1	9	0	7	1	12		0	7	0	3	0	13		0	2	0	6	0	8
		21	7	7	10	22	5		13	10	0	7	23	10		0	4	0	8	0	5		0	5	0	6	0	4
		18	5	16	8	19	7		16	9	0	7	0	4		0	7	0	7	0	4		0	3	0	9	0	8
		0	10	14	5	18	9		0	7	0	5	0	6		0	13	0	3	0	5		0	6	0	9	0	4
		4	8	3	6	34	9		0	3	0	7	0	3		0	2	0	3	0	3		0	5	0	6	0	3
		23	9	6	6	15	13		49	29	0	4	0	2		0	4	0	7	0	8		0	6	0	3	0	5
		5	10	17	7	12	13		13	10	0	7	0	8		0	4	0	4	0	5		0	3	0	2	0	8
		11	10	4	7	11	3		1	7	0	7	0	8		0	7	0	12	0	5		0	9	0	5	0	5
		8	9	4	3	11	9		8	8	0	8	0	2		0	14	0	3	0	3		0	4	0	4	0	11
		23	11	4	3	15	4		10	7	0	3	29	8		0	4	0	6	0	9		0	6	0	5	0	3
		5	10	3	6	24	7		10	9	0	9	0	1		0	10	0	3	0	6		0	7	0	1	0	7
		4	6	19	4	15	5		0	12	0	8	16	6		0	4	0	2	0	5		0	9	0	9	0	6
		2	3	8	4	25	6		5	5	0	9	0	8		0	9	0	4	0	8		0	10	0	6	0	3
		30	9	7	4	16	13		1	7	0	6	18	9		0	3	0	9	0	6		0	11	0	12	0	5
		19	8	3	3	26	9		12	14	0	1	7	9		0	8	0	3	0	8		0	7	0	13	0	4
		2	9	6	4	18	5		0	9	0	8	12	5		0	9	0	10	0	10		0	6	0	12	0	10
		6	5	0	1	9	7		0	7	22	4	0	1		0	11	0	6	0	6		0	5	0	7	0	9
		13	11	4	10	20	3		3	4	0	11	0	1		0	7	0	3	0	10		0	5	0	7	0	8
		8	6	4	8	6	4		21	8	0	4	6	8		0	5	0	4	0	11		0	5	0	6	0	7
		7	5	10	10	32	13		0	5	0	6	36	11		0	7	0	4	0	7		0	4	0	3	0	9
		6	6	8	4	17	14		0	5	0	5	6	4		0	7	0	9	0	5		0	9	0	7	0	9
		9	9	10	5	7	8		0	5	0	8	0	8		0	12	0	9	0	7		0	5	0	6	0	3
		13	8	8	2	27	11		20	7	0	5	30	6		0	8	0	3	0	8		0	3	0	10	0	7
		1	7	12	6	16	5		15	10	0	3	0	5		0	7	0	4	0	5		0	0	0	7	0	5
		3	3	2	1	18	9		5	7	0	8	0	0		0	7	0	2	0	6		0	8	0	4	0	7
		8	6	25	11	27	6		0	6	0	10	21	12		0	5	0	4	0	8		0	6	0	9	0	6
		10	11	7	5	22	12		0	6	1	1	0	6		0	4	0	9	0	11		0	7	0	6	0	8
		2	2	18	9	1	3		0	6	0	13	0	9		0	3	0	6	0	6		0	6	0	6	0	2
		6	5	11	11	20	8		9	11	0	9	8	5		0	5	0	3	0	4		0	5	0	3	0	3
		7	11	1	0	26	6		4	11	0	5	0	8		0	5	0	3	0	10		0	5	0	5	0	5
		11	8	11	8	16	4		0	6	19	8	26	13		0	8	0	5	0	6		0	3	0	6	0	5
		8	12	14	8	9	5		0	3	25	5	0	7		0	5	0	3	0	3		0	6	0	5	0	6
		3	2	1	4	19	12		12	12	0	6	0	3		0	3	0	3	0	3		0	5	0	5	0	9
		2	12	7	4	18	7		3	7	17	8	19	14		0	7	0	5	0	7		0	6	0	7	0	6
		2	11	1	5	20	4		2	4	0	10	21	6		0	8	0	3	0	9		0	6	0	6	0	5
		6	9	7	11	26	9		0	5	0	8	0	3		0	7	0	3	0	4		0	7	0	4	0	6
		4	5	5	7	26	9		10	13	0	3	9	7		0	5	0	1	0	9		0	2	0	11	0	4
		15	9	6	4	6	4		6	3	0	6	0	7		0	12	0	3	0	9		0	4	0	5	0	5
		4	9	7	5	15	3		1	9	0	10	0	9		0	7	0	3	0	10		0	6	0	10	0	3
		0	8	8	2	16	5		3	4	0	10	0	4		0	9	0	8	0	5		0	6	0	5	1	5
		19	7	34	8	24	7		0	3	0	4	15	7		0	6	0	2	0	6		0	4	0	9	0	6
		1	5	9	7	14	4		0	10	0	4	0	7		0	4	0	7	0	5		0	4	0	6	0	7
		21	7	9	1	14	7		12	11	0	3	0	10		0	14	0	6	0	5		0	7	0	11	0	6
		7	4	6	7	21	8		6	6	21	8	0	11		0	2	0	7	0	6		0	5	0	12	0	7
		4	12	9	6	21	8		0	6	6	9	16	9		0	8	0	9	0	5		0	2	0	9	0	5
		5	6	12	3	24	15		6	6	0	6	0	2		0	5	0	7	0	2		0	6	0	2	0	2
		5	6	11	8	23	7		20	7	0	6	9	9		0	3	0	3	0	10		0	3	0	2	0	6
		0	1	23	7	36	12		0	13	0	5	0	2		0	2	0	6	0	9		0	3	0	6	0	5
		13	7	15	4	4	8		0	10	0	4	20	12		0	8	0	12	0	7		0	10	0	8	0	7
		9	8	18	10	12	5		33	11	5	7	10	4		0	6	0	7	0	6		0	9	0	9	0	5
		0	2	12	5	7	12		26	11	0	3	0	9		0	17	0	8	0	4		0	4	0	8	0	8
		14	10	5	5	14	8		0	12	15	7	11	10		0	7	0	6	0	4		0	5	0	6	0	3
		12	7	12	9	9	5		3	6	0	7	28	9		0	2	0	9	0	7		0	6	0	10	0	5
		3	12	10	7	11	2		0	13	10	2	2	7		0	8	0	0	0	4		0	4	0	13	0	4
		14	8	9	6	19	5		4	6	0	8	21	5		0	7	0	11	0	5		0	8	0	8	0	4
		10	6	9	5	24	14		5	9	13	5	9	5		0	2	0	9	0	7		0	8	0	3	0	5
		2	6	25	8	21	11		20	11	0	7	0	3		0	4	0	6	0	6		0	4	0	7	0	5
		7	11	16	12	26	3		1	8	17	8	0	5		0	7	0	3	0	4		0	4	0	10	0	2
		0	3	8	3	21	8		12	12	0	10	0	12		0	12	0	6	0	3		0	9	0	12	0	6
		1	2	13	7	26	7		0	5	0	5	0	5		0	11	0	1	0	5		0	8	0	10	0	2
		4	13	9	8	11	8		0	11	0	10	13	7		0	0	0	2	0	4		0	10	0	9	0	5
		14	8	2	3	24	5		1	8	10	6	0	10		0	12	0	5	0	6		0	13	0	5	0	7
		2	8	13	12	7	7		0	4	0	5	1	8		0	12	0	3	0	5		0	5	0	10	0	7
		19	17	11	12	14	10		4	1	0	7	6	11		0	3	0	10	0	5		0	2	0	7	0	3
		14	7	6	6	16	9		0	1	0	8	39	11		0	14	0	6	0	5		0	5	0	9	0	4
		4	9	13	5	16	9		0	3	2	8	2	4		0	5	0	4	0	8		0	9	0	12	0	4
		12	10	6	0	14	18		0	9	0	8	18	5		0	4	0	2	0	5		0	9	0	9	0	6
		10	10	4	7	28	10		3	7	0	6	0	7		0	7	0	6	0	4		0	3	0	3	0	5
		0	0	4	3	33	7		0	5	0	9	0	8		0	6	0	2	0	5		0	5	0	1	0	5
		7	10	1	5	20	5		0	5	0	4	10	6		0	8	0	11	0	3		0	10	0	5	0	7
		5	4	6	4	16	13		0	4	0	4	0	2		0	8	0	5	0	8		0	12	0	6	0	4
		15	18	19	9	14	10		0	2	0	9	20	14		0	7	0	5	0	9		0	1	0	5	0	3
		9	10	11	12	15	3		6	10	30	17	0	5		0	5	0	8	0	4		0	4	0	8	0	8
		5	10	11	4	30	8		10	8	0	5	9	8		0	12	0	5	0	5		0	7	0	8	0	7
		6	9	13	11	10	11		0	5	13	11	0	4		0	3	0	4	0	8		0	5	0	7	0	8
		16	4	23	3	7	5		0	5	0	8	28	8		0	10	0	8	0	3		0	2	0	9	0	6
		13	6	10	4	29	10		0	4	0	4	0	10		0	6	0	6	0	10		0	4	0	6	0	9
		13	10	10	10	13	13		0	7	0	4	0	5		0	14	0	4	0	7		0	1	0	3	0	12
		9	6	12	3	37	10		0	5	0	11	13	6		0	1	0	5	0	1		0	5	0	6	0	5
		1	1	6	7	13	9		2	11	0	4	10	1		0	8	0	11	0	12		0	4	0	2	0	6
		20	5	3	4	22	8		8	9	8	6	13	7		0	3	0	12	0	9		0	5	0	11	0	4
		17	6	6	6	10	11		0	7	0	3	13	6		0	8	0	7	0	0		0	10	0	11	0	4
		0	2	10	4	28	7		0	4	19	7	0	2		0	9	0	8	0	10		0	5	0	4	0	4
		8	18	14	4	33	8		0	5	29	13	0	6		0	6	0	1	0	3		0	1	0	8	0	7
		3	4	7	9	7	4		13	9	0	6	0	10		0	5	0	3	0	5		0	2	0	9	0	7
		15	9	15	4	15	7		0	10	11	10	0	4		0	4	0	8	0	6		0	5	0	5	0	3
		8	11	3	6	17	10		0	5	0	7	19	4		0	7	0	8	0	10		0	6	0	10	0	7
		23	11	11	5	17	5		0	6	18	9	20	6		0	14	0	1	0	4		0	4	0	12	0	5
		2	2	14	18	27	4		15	7	0	5	0	2		0	3	0	5	0	4		0	3	0	5	0	3
		4	6	5	5	18	4		9	4	0	8	0	7		0	4	0	4	0	2		0	5	0	3	0	7
		0	2	13	8	17	5		3	4	0	3	11	11		0	5	0	3	0	9		0	5	0	8	0	3
		7	8	5	7	26	8		0	9	0	4	0	3		0	3	0	6	0	8		0	5	0	6	0	6
		4	12	25	7	27	10		10	6	2	6	1	10		0	10	0	5	0	5		0	12	0	8	0	5
		1	7	13	9	24	8		0	5	18	6	10	6		0	3	0	3	0	7		0	2	0	7	0	6
		0	3	7	5	20	5		8	6	0	8	1	4		0	7	0	6	0	7		0	11	0	7	0	7
		13	6	26	4	12	11		14	16	0	5	18	5		0	5	0	8	0	6		0	1	0	7	0	11
		9	5	10	13	13	9		25	7	4	4	0	3		0	11	0	8	0	5		0	3	0	6	0	6
		4	5	5	3	3	9		0	11	0	5	0	0		0	7	0	3	0	7		0	8	0	9	0	5
		4	6	30	11	3	11		0	0	10	6	10	8		0	10	0	8	0	6		0	0	0	7	0	12
		6	8	9	12	30	4		24	7	0	9	1	6		0	5	0	4	0	3		0	3	0	5	0	6
		8	8	4	6	23	7		0	0	0	5	6	5		0	4	0	2	0	7		0	4	0	5	0	6
		17	7	11	7	39	13		0	4	0	7	0	4		0	5	0	8	0	9		0	2	0	6	0	4
		4	11	7	10	24	7		10	6	0	5	24	7		0	9	0	4	0	5		0	2	0	6	0	16
		19	10	5	5	10	7		0	6	3	4	15	3		0	8	0	12	0	7		0	0	0	7	0	10
		12	10	3	5	20	19		0	4	0	6	15	8		0	8	0	5	0	10		0	6	0	2	0	1
		1	5	1	3	9	2		8	5	0	4	0	3		0	8	0	4	0	7		0	7	0	9	0	3
		20	10	5	5	8	5		14	8	0	8	28	11		0	5	0	6	0	5		0	8	0	9	0	8
		2	2	7	7	8	3		0	5	0	8	2	12		0	5	0	5	0	2		0	7	0	5	0	3
		10	6	16	5	8	5		0	6	0	5	0	5		0	2	0	5	0	7		0	3	0	7	0	5
		4	9	2	10	15	7		0	6	0	6	6	6		0	3	0	7	0	5		0	4	0	4	0	3
		8	7	7	6	26	7		0	12	0	7	17	10		0	13	0	8	0	2		0	10	0	10	0	4
		2	4	7	14	10	5		0	8	0	4	0	4		0	5	0	3	0	5		0	0	0	5	0	6
		14	6	8	9	33	9		0	7	0	6	14	14		0	7	0	0	0	6		0	7	0	6	0	4
		2	0	3	8	24	7		0	7	0	4	0	7		0	2	0	8	0	6		0	3	0	12	0	5
		9	6	9	10	21	7		1	9	0	9	0	5		0	10	0	5	0	7		0	2	0	8	0	13
		4	16	12	7	13	10		0	9	0	4	0	2		0	4	0	0	0	7		0	7	0	7	0	9
		9	7	6	10	28	17		0	5	0	11	15	7		0	3	0	4	0	1		0	6	0	9	0	6
		5	4	13	13	25	5		13	7	0	9	5	7		0	11	0	3	0	3		0	4	0	4	0	5
		4	10	8	10	13	6		8	7	14	6	0	11		0	7	0	4	0	3		0	1	0	9	0	8
		8	11	11	3	30	13		0	5	0	2	0	5		0	5	0	4	0	13		0	4	0	8	0	2
		9	11	10	3	34	9		0	3	0	4	0	7		0	7	0	9	0	8		0	1	0	8	0	6
		8	9	0	1	31	9		0	8	0	6	0	8		0	8	0	3	0	5		0	8	0	4	0	5
		14	10	6	8	29	12		14	6	0	9	0	11		0	7	0	9	0	4		0	6	0	2	0	6
		10	8	6	10	14	7		0	3	0	6	14	5		0	1	0	5	0	5		0	4	0	6	0	7
		12	6	4	11	29	10		0	8	0	8	0	12		0	9	0	5	0	6		0	3	0	9	0	3
		2	3	7	4	15	10		1	3	0	5	17	3		0	4	0	3	0	4		0	10	0	9	0	11
		3	6	7	8	23	8		0	2	0	9	0	1		0	4	0	3	0	5		0	5	0	7	0	9
		18	7	19	6	22	12		9	7	0	7	0	6		0	10	0	7	0	10		0	6	0	8	0	5
		11	11	16	13	19	12		7	10	0	5	9	11		0	7	0	9	0	8		0	2	0	3	0	2
		11	11	3	2	21	11		3	13	0	4	0	6		0	11	0	9	0	7		0	3	0	7	0	6
		18	9	2	7	18	8		6	5	0	8	22	6		0	7	0	7	0	5		0	5	0	10	0	8
		1	11	10	9	20	9		0	6	0	7	0	6		0	4	0	4	0	7		0	9	0	6	0	6
		21	8	16	9	5	7		0	5	31	11	0	7		0	4	0	7	0	4		0	5	0	4	0	8
		8	10	11	11	17	5		0	6	2	3	3	10		0	6	0	10	0	8		0	2	0	4	0	8
		5	11	31	10	18	5		0	4	0	3	0	8		0	5	0	8	0	5		0	5	0	13	0	6
		9	5	16	2	24	7		20	13	0	1	13	5		0	7	0	6	0	7		0	9	0	6	0	4
		27	7	9	8	6	2		6	8	0	5	35	8		0	8	0	11	0	6		0	3	0	4	0	5
		11	7	15	13	29	7		0	7	0	3	2	7		0	7	0	12	0	7		0	6	0	8	0	8
		23	8	9	3	21	7		0	9	0	0	14	7		0	3	0	9	0	10		0	8	0	7	0	5
		13	1	17	9	8	1		0	8	0	6	0	7		0	6	0	3	0	10		0	5	0	4	0	12
		15	5	10	7	11	13		1	6	0	5	0	8		0	5	0	12	0	7		0	5	0	7	0	4
		10	5	14	6	15	15		0	6	12	8	0	3		0	4	0	6	0	6		0	6	0	5	0	4
		3	8	13	8	0	7		4	6	8	9	13	9		0	7	0	5	0	7		0	4	0	2	0	5
		11	10	10	8	16	13		0	6	15	5	13	2		0	5	0	3	0	9		0	8	0	8	0	7
		8	5	25	8	17	9		7	5	0	9	6	5		0	9	0	2	0	12		0	5	0	5	0	2
		9	10	14	3	18	3		0	7	0	8	0	5		0	7	0	6	0	3		0	3	0	9	0	4
		11	6	16	3	11	14		0	8	11	11	13	3		0	4	0	8	0	8		0	4	0	2	0	14
		24	5	25	7	23	9		0	6	3	9	0	9		0	4	0	2	0	7		0	6	0	2	0	8
		6	4	28	8	36	9		0	1	0	8	6	7		0	3	0	8	0	4		0	3	0	8	0	9
		8	3	4	2	21	9		3	7	0	3	18	14		0	7	0	5	0	4		0	1	0	6	0	6
		16	8	21	9	17	5		0	4	9	10	31	6		0	2	0	5	0	4		0	2	0	6	0	3
		11	7	17	6	15	2		0	6	0	4	27	12		0	7	0	10	0	5		0	1	0	6	0	7
		7	3	6	4	24	8		0	5	0	6	0	5		0	7	0	7	0	6		0	3	0	6	0	6
		23	8	14	7	44	18		14	6	0	1	7	8		0	6	0	6	0	6		0	1	0	8	0	7
		21	4	8	11	11	8		27	12	0	4	0	6		0	6	0	6	0	4		0	4	0	5	0	5
		5	3	17	11	22	10		2	4	0	3	11	9		0	5	0	6	0	2		0	5	0	2	0	4
		17	8	3	12	27	10		7	6	15	8	5	3		0	7	0	9	0	2		0	1	0	6	0	3
		14	4	12	6	40	8		0	8	0	4	0	9		0	10	0	2	0	3		0	7	0	10	0	9
		7	12	11	6	16	5		2	7	0	3	3	11		0	9	0	7	0	8		0	6	0	6	0	5
		15	10	5	1	16	9		0	6	0	9	1	4		0	8	0	5	0	7		0	6	0	6	0	10
		4	7	30	8	4	5		1	10	0	9	0	7		0	3	0	4	0	4		0	7	0	9	0	10
		18	4	16	5	36	11		19	13	0	11	28	8		0	14	0	8	0	3		0	3	0	6	0	13
		5	7	18	9	15	14		4	16	0	3	9	3		0	5	0	7	0	9		0	2	0	11	0	10
		6	6	12	3	10	4		0	0	0	8	10	7		0	6	0	8	0	8		0	8	0	6	0	9
		1	6	6	4	23	16		9	14	25	7	0	13		0	4	0	4	0	3		0	3	0	7	0	7
		13	5	26	9	16	8		0	7	10	7	1	6		0	10	0	4	0	11		0	3	0	8	0	9
		1	3	5	6	12	9		4	5	0	5	22	6		0	5	0	5	0	7		0	3	0	11	0	8
		11	5	0	0	5	5		9	3	0	4	10	11		0	4	0	9	0	5		0	4	0	7	0	2
		1	5	4	3	3	9		15	6	1	3	0	7		0	5	0	5	0	4		0	3	0	9	0	5
		3	3	7	2	21	13		0	9	6	4	6	6		0	7	0	5	0	5		0	10	0	6	0	5
		18	14	12	13	8	6		0	7	0	3	0	2		0	11	0	8	0	6		0	2	0	3	0	6
		11	5	12	9	38	14		0	0	0	3	0	3		0	6	0	4	0	6		0	5	0	6	0	6
		5	2	14	11	30	13		3	0	5	5	5	9		0	6	0	10	0	7		0	6	0	5	0	9
		0	1	10	9	23	8		3	9	13	15	19	3		0	6	0	3	0	3		0	7	0	10	0	5
		9	5	10	5	6	2		3	5	16	2	0	4		0	7	0	5	0	4		0	6	0	10	0	9
		10	8	18	11	36	11		1	4	0	5	0	2		0	10	0	8	0	6		0	6	0	6	0	8
		14	12	10	4	18	6		0	2	9	9	1	3		0	6	0	4	0	8		0	7	0	4	0	2
		9	6	8	4	5	5		0	2	0	8	0	5		0	6	0	10	0	4		0	2	0	3	0	6
		23	8	16	10	18	4		1	11	0	6	17	7		0	4	0	12	0	5		0	1	0	6	0	6
		17	10	9	3	21	8		17	9	14	5	0	7		0	8	0	11	0	8		0	8	0	6	0	9
		13	8	1	3	13	10		5	2	0	9	0	6		0	3	0	4	0	4		0	4	0	4	0	9
		5	3	23	4	28	12		0	6	0	13	25	8		0	7	0	4	0	6		0	6	0	6	0	7
		2	2	11	4	10	15		0	10	0	9	0	3		0	5	0	5	0	4		0	6	0	5	0	8
		10	4	6	5	26	10		0	10	0	4	7	4		0	1	0	2	0	2		0	7	0	10	0	10
		21	10	3	3	11	6		0	8	0	15	1	4		0	9	0	4	0	7		0	5	0	8	0	7
		8	3	21	13	19	8		0	10	0	12	11	2		0	12	0	8	0	6		0	1	0	3	0	6
		5	4	25	6	15	12		0	6	0	6	0	1		0	2	0	7	0	8		1	4	0	10	0	7
		4	4	12	11	18	14		22	8	0	5	0	7		0	3	0	8	0	4		0	6	0	10	0	9
		16	13	8	9	21	8		0	7	10	13	29	9		0	4	0	8	0	8		0	5	0	8	0	10
		12	9	8	5	10	6		0	6	7	10	3	6		0	4	0	5	0	9		0	4	0	7	0	9
		9	4	4	15	25	6		0	8	0	9	1	6		0	7	0	4	0	5		0	4	0	10	0	11
		5	6	25	9	22	6		0	6	0	8	23	9		0	4	0	4	0	2		0	7	0	6	0	10
		8	6	0	3	24	8		0	8	0	7	0	4		0	3	0	11	0	4		0	9	0	7	0	9
		13	8	17	4	7	3		0	7	0	12	0	5		0	8	0	6	0	2		0	6	0	6	0	5
		7	5	31	8	14	8		7	8	0	2	17	9		0	5	0	6	0	3		0	1	0	6	0	5
		1	10	16	10	14	7		1	7	0	6	0	3		0	7	0	11	0	2		0	7	0	4	0	3
		1	3	16	7	16	7		0	8	1	7	0	10		0	9	0	10	0	7		0	4	0	4	0	3
		8	4	11	8	5	4		2	9	0	7	29	13		0	5	0	7	0	3		0	3	0	7	0	7
		3	2	14	6	21	8		0	3	0	6	0	5		0	8	0	8	0	4		0	1	0	6	0	3
		3	10	4	3	14	8		0	12	0	5	14	8		0	7	0	13	0	9		0	9	0	7	0	7
		5	10	7	14	22	9		15	9	0	10	0	5		0	8	0	13	0	10		0	16	0	5	0	5
		4	13	8	4	23	7		1	3	0	5	0	4		0	3	0	6	0	4		0	3	0	5	0	4
		12	8	6	2	16	7		1	3	0	8	9	1		0	7	0	2	0	2		0	5	0	5	0	9
		9	8	1	5	6	10		7	4	0	5	29	11		0	2	0	9	0	9		0	4	0	5	0	7
		1	4	0	4	18	8		0	10	6	9	18	6		0	5	0	2	0	3		0	2	0	11	0	5
		16	6	3	6	18	4		9	11	0	4	21	11		0	4	0	5	0	3		0	7	0	0	0	0
		6	12	2	2	26	8		1	15	0	8	10	3		0	6	0	11	0	2		0	2	0	11	0	4
		7	8	4	9	21	7		16	6	0	8	0	4		0	2	0	4	0	7		0	6	0	4	0	7
		7	9	16	2	7	12		10	6	0	5	0	4		0	2	0	4	0	4		0	6	0	2	0	5
		6	7	17	4	7	10		2	7	1	5	14	7		0	8	0	11	0	10		0	7	0	6	0	7
		3	4	8	2	16	4		0	5	0	5	24	9		0	5	0	7	0	4		0	5	0	9	0	9
		10	17	21	5	12	7		4	7	0	3	21	7		0	7	0	9	0	4		0	4	0	7	0	4
		16	14	12	3	24	9		0	3	0	5	20	7		0	6	0	10	0	7		0	3	0	2	0	3
		13	14	13	8	9	7		0	8	15	7	0	4		0	5	0	7	0	4		0	6	0	4	0	4
		0	3	12	11	12	5		9	7	0	7	25	8		0	9	0	6	0	7		0	7	0	9	0	9
		14	6	2	7	19	12		19	11	0	6	0	6		0	5	0	10	0	0		0	3	0	3	0	5
		19	4	12	6	7	4		13	10	11	11	0	10		0	3	0	7	0	4		0	7	0	3	0	9
		2	3	17	5	16	4		4	10	0	12	3	5		0	9	0	5	0	5		0	7	0	10	0	4
		2	9	6	7	15	9		8	9	0	9	2	6		0	3	0	9	0	3		0	3	0	3	0	5
		6	11	20	7	14	5		0	6	0	3	30	9		0	6	0	4	0	5		0	4	0	13	0	9
		12	13	16	6	17	9		0	8	0	9	1	7		0	5	0	6	0	5		0	6	0	6	0	4
		22	14	17	7	6	10		0	10	0	14	14	4		0	11	0	2	0	7		0	5	0	10	0	5
		0	0	4	9	12	8		4	13	0	7	14	6		0	6	0	8	0	6		0	5	0	5	0	6
		3	4	12	7	13	9		0	4	0	9	1	8		0	8	0	9	0	4		0	5	0	6	0	9
		13	12	11	10	6	7		0	3	0	4	0	1		0	7	0	5	0	6		0	11	0	4	0	13
		0	0	24	7	34	13		0	5	0	15	10	5		0	7	0	8	0	8		0	4	0	5	0	6
		5	6	7	9	4	5		12	4	0	13	12	8		0	6	0	3	0	10		0	4	0	3	0	7
		8	10	21	8	4	8		15	7	10	9	0	6		0	3	0	4	0	6		0	8	0	5	0	8
		6	9	12	10	15	6		6	7	0	9	14	14		0	3	0	5	0	5		0	12	0	5	0	8
		10	9	3	2	31	16		0	5	0	9	0	5		0	8	0	2	0	4		0	1	0	2	0	6
		3	11	15	6	26	12		0	6	0	5	0	5		0	12	0	6	0	1		0	6	0	4	0	5
		1	3	11	5	8	7		0	8	0	0	0	4		0	6	0	3	0	4		0	9	0	6	0	3
		8	7	6	3	15	6		9	12	0	11	0	2		0	4	0	2	0	3		0	7	0	7	0	8
		4	7	0	3	14	4		0	8	0	5	0	5		0	5	0	3	0	5		0	5	0	5	0	2
		12	7	3	1	1	8		1	1	0	5	0	3		0	3	0	10	0	5		0	5	0	8	0	7
		0	3	17	6	21	7		0	5	0	10	0	5		0	3	0	7	0	10		0	2	0	6	0	5
		14	4	0	3	7	8		7	2	0	4	0	3		0	11	0	2	0	9		0	6	0	10	0	6
		10	7	5	15	18	13		0	3	0	10	0	8		0	5	0	7	0	7		0	6	0	11	0	2
		23	8	16	10	17	12		0	8	0	7	0	13		0	7	0	7	0	9		0	5	0	11	0	8
		18	7	7	5	3	7		0	11	0	3	16	6		0	8	0	3	0	14		0	9	0	3	0	8
		15	10	0	4	17	12		3	5	2	7	0	6		0	8	0	8	0	4		0	7	0	10	0	7
		8	10	9	14	8	5		0	7	5	8	0	5		0	4	0	4	0	5		0	10	0	9	0	6
		10	7	14	13	11	7		0	6	0	11	0	6		0	10	0	5	0	4		0	0	0	7	0	4
		13	14	2	4	20	7		6	10	0	6	0	6		0	8	0	5	0	3		0	1	0	4	0	5
		11	5	5	6	16	4		15	9	1	10	11	6		0	4	0	6	0	8		0	3	0	8	0	6
		9	9	5	4	20	5		0	2	0	5	30	11		0	7	0	6	0	4		0	6	0	1	0	4
		11	8	15	8	10	7		0	1	0	5	0	10		0	8	0	10	0	7		0	6	0	5	0	5
		17	9	22	7	20	7		8	8	0	4	0	5		0	6	0	4	0	6		0	4	0	6	0	6
		7	4	0	1	14	7		10	7	0	5	0	8		0	5	0	6	0	11		0	5	0	6	0	2
		3	4	9	5	25	9		2	10	0	3	12	8		0	4	0	3	0	8		0	9	0	6	0	6
		1	2	2	8	13	7		0	6	0	4	4	6		0	6	0	6	0	2		0	7	0	3	0	5
		2	10	20	5	1	0		0	2	16	9	0	0		0	3	0	8	0	8		0	7	0	12	0	8
		2	1	12	8	4	7		0	12	3	3	0	5		0	7	0	7	0	3		0	10	0	9	0	6
		1	3	2	9	19	4		0	11	0	1	0	6		0	7	0	6	0	3		0	8	0	8	0	5
		32	17	1	7	13	5		0	4	10	13	9	7		0	7	0	8	0	5		0	2	0	7	0	10
		6	6	18	6	9	11		0	11	0	10	0	5		0	6	0	10	0	8		0	10	0	2	0	6
		13	6	0	4	8	5		0	7	0	6	6	10		0	9	0	6	0	11		0	5	0	2	0	4
		8	7	17	8	6	7		0	8	0	3	1	4		0	9	0	5	0	11		0	13	0	7	0	6
		15	10	7	4	22	9		19	4	0	10	0	6		0	4	0	5	0	6		0	5	0	4	0	10
		5	11	7	7	24	6		0	4	0	7	8	4		0	7	0	7	0	4		0	6	0	4	0	7
		32	19	4	5	25	15		0	1	16	8	3	5		0	7	0	9	0	7		0	7	0	10	0	4
		10	7	6	7	15	14		6	9	0	10	9	10		0	9	0	5	0	6		0	8	0	4	0	3
		19	8	8	6	26	8		1	7	0	7	0	2		0	8	0	9	0	8		0	7	0	12	0	3
		9	6	5	6	19	12		0	5	0	5	12	5		0	6	0	5	0	6		0	7	0	6	0	13
		3	8	11	9	17	2		0	6	23	12	0	5		0	6	0	6	0	6		0	7	0	5	0	4
		3	4	10	1	13	6		14	14	0	5	0	6		0	5	0	4	0	2		0	8	0	4	0	8
		10	9	21	8	11	9		0	4	0	11	31	14		0	5	0	11	0	4		0	7	0	6	0	7
		5	3	0	0	27	8		0	7	0	10	1	10		0	4	0	3	0	4		0	6	0	10	0	2
		21	10	9	5	30	15		0	2	11	9	22	7		0	3	0	6	0	7		0	5	0	7	0	6
		3	9	5	7	14	9		0	11	6	4	0	6		0	6	0	11	0	3		0	5	0	11	0	4
		6	4	5	3	34	11		0	18	0	14	1	12		0	1	0	4	0	1		0	4	0	3	0	6
		8	1	9	7	19	6		1	8	0	12	20	8		0	4	0	7	0	3		0	5	0	8	0	3
		15	9	5	6	14	7		0	10	0	3	0	4		0	2	0	5	0	9		0	4	0	8	0	6
		11	8	8	3	7	12		1	8	0	7	0	8		0	7	0	3	0	5		0	5	0	6	0	6
		10	10	20	8	12	5		10	7	10	8	0	8		0	6	0	6	0	5		0	1	0	16	0	8
		3	9	6	2	9	5		12	16	0	9	0	4		0	10	0	10	0	5		0	5	0	10	0	6
		3	6	1	6	28	11		0	7	0	5	0	6		0	3	0	5	0	6		0	2	0	9	0	6
		6	18	14	4	10	4		1	1	0	6	13	7		0	9	0	9	0	4		0	2	0	10	0	9
		11	8	2	0	12	2		0	6	0	5	24	10		0	5	0	13	0	2		0	3	0	4	0	5
		2	3	6	7	7	3		3	10	0	4	14	4		0	2	0	11	0	7		0	2	0	4	0	2
		6	5	19	5	12	5		0	4	6	11	14	3		0	7	0	4	0	5		0	6	0	8	0	3
		5	11	4	2	27	6		2	12	0	11	0	5		0	5	0	6	0	8		0	10	0	4	0	11
		4	2	1	3	14	9		0	5	0	8	15	10		0	3	0	5	0	7		0	9	0	2	0	14
		11	3	11	4	16	14		1	6	0	6	27	8		0	9	0	3	0	3		0	4	0	4	0	5
		2	12	3	7	7	4		0	8	12	9	5	2		0	6	0	8	0	5		0	9	0	5	0	7
		5	8	8	3	23	6		13	3	35	14	0	6		0	3	0	4	0	10		0	6	0	5	0	8
		9	9	8	2	17	13		2	7	0	2	0	12		0	8	0	4	0	5		0	8	0	8	0	5
		12	2	13	7	11	5		0	7	0	9	0	8		0	5	0	12	0	7		0	5	0	10	0	12
		23	12	7	3	28	6		22	16	7	10	3	8		0	9	0	10	0	8		0	7	0	3	0	7
		13	6	3	1	11	12		0	6	2	2	0	7		0	5	0	4	0	9		0	9	0	8	0	7
		17	11	3	7	23	10		0	6	7	4	9	6		0	5	0	7	0	7		0	4	0	6	0	9
		5	9	7	4	6	5		24	14	0	7	0	4		0	3	0	5	0	8		0	3	0	10	0	8
		23	14	23	13	23	9		17	7	0	9	21	11		0	6	0	8	0	6		0	3	0	7	0	10
		5	2	3	10	29	9		1	8	0	11	20	8		0	6	0	5	0	11		0	7	0	6	0	5
		6	11	1	1	23	6		0	9	0	14	0	6		0	10	0	10	0	8		0	4	0	7	0	6
		11	8	5	10	25	7		0	13	0	9	10	9		0	3	0	8	0	9		0	5	0	7	0	11
		7	4	3	4	16	11		11	9	28	25	1	6		0	7	0	14	0	4		0	9	0	14	0	7
		11	8	4	4	27	8		20	9	0	5	34	13		0	3	0	8	0	8		0	3	0	2	0	6
		13	15	1	7	22	4		1	6	0	9	13	4		0	5	0	12	0	4		0	1	0	8	0	9
		6	4	8	12	28	10		0	4	0	7	14	11		0	5	0	5	0	9		0	5	0	8	0	11
		16	6	0	8	28	10		11	13	0	13	19	10		0	1	0	8	0	3		0	4	0	6	0	8
		7	11	7	6	21	6		8	11	0	3	0	4		0	6	0	3	0	4		0	2	0	4	0	5
		27	10	20	8	16	13		13	7	11	7	0	6		0	5	0	10	0	6		0	10	0	7	0	3
		12	12	9	2	11	7		10	12	0	6	0	9		0	7	0	6	0	5		0	4	0	8	0	4
		5	7	7	7	9	6		3	4	0	2	9	14		0	3	0	5	0	11		0	11	0	7	0	6
		1	6	6	9	21	7		0	9	0	8	9	4		0	7	0	8	0	2		0	3	0	12	0	7
		13	6	5	7	16	7		4	6	0	3	11	4		1	7	0	4	0	10		0	5	0	5	0	6
		6	10	5	9	14	8		0	7	0	2	34	7		0	6	0	6	0	5		0	5	0	6	0	3
		3	6	8	10	18	7		8	8	1	6	19	5		0	4	0	4	0	10		0	8	0	8	0	7
		2	13	6	12	10	7		19	10	0	8	0	6		0	3	0	4	0	6		0	5	0	9	0	8
		18	12	18	7	10	7		5	7	0	3	6	3		0	5	0	10	0	10		0	6	0	6	0	8
		8	8	16	8	15	3		9	5	0	11	0	9		0	7	0	7	0	4		0	6	0	5	0	7
		14	11	8	8	10	6		2	10	0	3	7	9		0	7	0	5	0	1		0	6	0	5	0	5
		5	10	9	3	19	7		14	11	2	12	0	7		0	9	0	5	0	6		0	6	0	9	0	7
		19	7	11	4	13	2		0	8	0	10	0	5		0	8	0	11	0	8		0	8	0	7	0	5
		6	10	23	8	21	6		21	7	5	7	0	8		0	8	0	8	0	3		0	5	0	15	0	8
		15	5	4	9	19	8		4	5	0	4	35	10		0	4	0	8	0	9		0	3	0	5	0	4
		6	6	16	4	14	6		23	12	11	10	4	5		0	4	0	17	0	4		0	9	0	5	0	4
		11	6	16	9	18	5		0	5	4	9	17	10		0	3	0	8	0	5		0	4	0	3	0	8
		4	7	35	24	22	7		0	3	0	12	1	10		0	6	0	5	0	12		0	4	0	7	0	6
		8	11	18	6	28	16		0	9	0	4	0	6		0	15	0	3	0	7		0	1	0	7	0	5
		1	5	9	6	3	2		0	5	0	5	0	7		0	5	0	11	0	5		0	7	0	13	0	6
		14	4	5	13	15	7		15	6	0	6	0	6		0	3	0	3	0	5		0	4	0	8	0	5
		5	3	16	11	14	13		5	2	13	14	0	3		0	3	0	8	0	4		0	4	0	2	0	7
		21	12	4	8	25	8		8	11	0	7	0	4		0	3	0	5	0	4		0	3	0	4	0	5
		4	9	26	12	7	9		10	11	0	13	0	6		0	2	0	9	0	3		0	8	0	7	0	6
		9	12	20	3	5	6		1	6	5	4	11	11		0	1	0	3	0	8		0	0	0	7	0	3
		33	14	29	19	3	5		0	8	0	4	21	9		0	0	0	10	0	10		0	8	0	10	0	9
		7	11	7	2	7	5		7	3	0	13	29	10		0	5	0	9	0	7		0	4	0	1	0	5
		16	10	10	9	27	6		0	8	27	11	0	5		0	13	0	2	0	3		0	6	0	4	0	5
		11	13	10	7	4	9		6	13	0	6	0	5		0	5	0	6	0	2		0	8	0	4	0	1
		15	10	26	9	18	9		4	6	0	4	0	3		0	5	0	9	0	7		0	3	0	6	0	4
		15	6	14	6	16	7		0	8	0	6	17	8		0	7	0	7	0	8		0	3	0	3	0	13
		14	9	6	2	35	10		7	13	0	7	12	5		0	1	0	5	1	6		0	2	0	6	0	6
		12	11	12	7	9	8		0	9	0	11	23	12		0	9	0	7	0	9		0	2	0	5	0	6
		12	4	5	5	6	5		7	11	0	3	9	3		0	8	0	15	0	12		0	7	0	5	0	7
		5	8	5	8	13	4		0	8	0	8	16	9		0	7	0	9	0	5		0	9	0	10	0	4
		12	3	5	10	7	8		0	2	13	3	15	5		0	3	0	4	0	11		0	3	0	7	0	7
		17	8	10	8	28	8		0	4	0	9	0	8		0	2	0	1	0	10		0	5	0	5	0	5
		2	5	3	5	12	6		4	4	0	0	0	9		0	4	0	7	0	12		0	3	0	10	0	7
		1	7	16	10	9	5		5	9	14	8	13	11		0	2	0	7	0	6		0	10	0	7	0	4
		7	10	4	6	35	16		0	6	0	1	0	12		0	8	0	5	0	2		0	5	0	9	0	3
		8	7	3	2	9	9		7	13	9	10	15	6		0	3	0	4	0	8		0	8	0	9	0	12
		18	4	0	9	24	7		0	9	0	4	7	10		0	13	0	2	0	3		0	0	0	10	0	4
		5	6	17	7	18	7		0	4	0	7	9	15		0	7	0	5	0	12		0	9	0	2	0	7
		3	6	6	6	13	5		0	8	0	5	0	8		0	5	0	7	0	7		0	4	0	10	0	6
		16	9	5	7	22	10		0	12	9	7	0	9		0	5	0	6	0	5		0	6	0	17	0	9
		12	5	5	3	17	9		12	6	0	4	8	9		0	9	0	7	0	6		0	3	0	8	0	5
		11	5	20	10	4	1		8	15	13	3	0	3		0	6	0	4	0	11		0	7	0	6	0	10
		9	13	17	5	13	8		1	10	0	4	0	10		0	4	0	7	0	10		0	1	0	7	0	6
		2	4	26	9	11	7		16	12	0	9	0	9		0	4	0	8	0	7		0	8	0	5	0	10
		13	9	4	11	17	12		0	4	22	9	11	7		0	2	0	4	0	7		0	6	0	9	0	8
		5	5	21	9	4	4		0	6	0	8	0	2		0	4	0	3	0	7		0	3	0	5	0	6
		11	14	28	10	30	12		0	3	0	9	0	6		0	7	0	6	0	4		0	9	0	8	0	7
		5	7	13	5	3	3		0	7	0	7	0	2		0	5	0	3	0	9		0	5	0	5	0	7
		9	10	13	7	10	5		0	8	0	9	0	10		0	7	0	2	0	7		0	3	0	7	0	7
		11	8	2	8	11	2		0	2	0	7	12	10		0	3	0	3	0	5		0	5	0	15	0	7
		2	4	4	8	6	2		0	1	9	8	13	14		0	4	0	6	0	9		0	1	0	13	0	3
		11	10	8	6	20	4		0	18	0	6	37	11		0	6	0	8	0	8		0	5	0	3	0	5
		12	7	1	8	9	5		10	10	0	2	14	3		0	4	0	5	0	9		0	7	0	8	0	6
		18	8	14	7	8	5		7	14	0	12	12	5		0	6	0	6	0	9		0	5	0	8	0	4
		8	6	18	0	22	4		2	15	0	8	0	5		0	9	0	6	0	5		0	2	0	5	0	4
		12	8	13	7	6	9		0	7	0	0	24	16		0	5	0	9	0	5		0	4	0	9	0	7
		14	8	22	4	8	5		0	2	0	10	0	1		0	8	0	3	0	6		0	7	0	7	0	8
		14	13	6	4	5	11		13	4	1	8	0	5		0	3	0	6	0	5		0	3	0	7	0	4
		3	6	8	3	12	6		12	11	0	4	12	5		0	2	0	3	0	4		0	6	0	8	0	6
		13	4	20	8	15	7		9	9	0	6	19	7		0	6	0	9	0	6		0	3	0	11	0	10
		9	6	14	4	17	8		4	5	0	5	1	4		0	4	0	7	0	7		0	2	0	7	0	7
		11	12	18	15	38	14		13	9	0	8	11	5		0	2	0	12	0	5		0	3	0	5	0	4
		4	11	21	13	4	0		2	9	0	4	3	7		0	2	0	5	0	6		0	5	0	5	0	5
		4	10	23	8	7	9		0	7	0	4	9	7		0	4	0	9	0	13		0	1	0	9	0	5
		16	8	8	8	16	5		0	7	0	0	11	10		0	9	0	11	0	3		0	5	0	3	0	7
		13	7	18	14	30	9		0	8	0	5	15	5		0	9	0	6	0	11		0	4	0	6	0	5
		11	7	16	10	4	3		10	9	0	1	11	9		0	3	0	3	0	8		0	1	0	5	0	5
		0	2	17	10	27	13		0	14	0	5	0	5		0	1	0	6	0	6		0	4	0	7	0	6
		5	14	6	5	5	9		10	9	0	6	11	6		0	2	0	5	0	7		0	1	0	6	0	8
		7	12	20	4	36	12		0	7	0	2	23	6		0	3	0	3	0	2		0	2	0	4	0	3
		11	13	3	8	28	10		0	7	0	6	1	6		0	13	0	12	0	4		0	4	0	11	0	5
		6	7	18	3	16	6		0	7	0	10	21	9		0	4	0	6	0	6		0	7	0	9	0	6
		12	11	18	6	29	15		2	20	0	8	10	6		0	1	0	15	0	3		0	6	0	4	0	4
		17	10	3	4	11	14		0	5	0	4	10	10		0	3	0	5	0	5		0	3	0	8	0	6
		10	5	2	1	17	10		0	4	2	3	22	9		0	9	0	3	0	5		0	2	0	5	0	6
		9	5	21	10	27	7		10	12	0	14	0	2		0	6	0	7	0	7		0	7	0	8	0	5
		14	9	30	13	2	5		0	6	1	6	1	5		0	7	0	6	0	10		0	5	0	8	0	5
		1	8	18	9	21	10		7	16	0	4	10	2		0	8	0	7	0	4		1	9	0	3	0	7
		14	4	17	9	11	9		2	9	0	4	22	8		0	7	0	5	0	5		0	2	0	9	0	7
		7	9	24	7	5	8		3	11	0	14	0	2		0	0	0	10	0	4		0	3	0	8	0	4
		11	10	17	10	6	5		0	7	8	7	4	6		0	3	0	7	0	10		0	7	0	6	0	3
		12	6	11	11	15	6		3	34	14	7	0	5		0	3	0	5	0	14		0	3	0	8	0	2
		2	6	16	7	17	5		0	8	0	6	0	7		0	6	0	7	0	2		0	6	0	3	0	9
		8	6	5	6	16	8		15	9	0	5	14	11		0	3	0	5	0	12		1	8	0	8	0	2
		8	8	56	17	16	12		7	4	3	15	22	6		0	7	0	3	0	6		1	4	0	8	0	3
		3	5	17	10	13	12		0	4	0	7	26	9		0	6	0	6	0	7		0	0	0	5	0	7
		5	5	26	9	13	8		0	2	0	6	23	8		0	5	0	4	0	6		0	10	0	10	0	2
		22	10	13	15	16	4		22	14	0	11	14	10		0	4	0	6	0	6		0	4	0	10	0	10
		4	11	7	7	23	6		2	3	0	8	20	5		0	4	0	5	0	2		0	5	0	10	0	7
		5	6	4	7	3	8		1	7	8	8	16	8		0	6	0	8	0	5		0	0	0	7	0	6
		18	12	11	8	9	6		20	8	0	6	5	12		0	7	0	7	0	8		0	5	0	6	0	5
		6	11	11	3	14	3		4	8	17	7	26	12		0	5	0	11	0	8		0	3	0	5	0	3
		10	3	10	10	21	4		14	3	0	7	6	1		0	2	0	6	0	7		0	6	0	13	0	6
		12	6	9	7	13	4		12	4	15	11	9	7		0	4	0	9	0	6		0	8	0	11	0	8
		3	15	5	11	8	5		0	2	0	11	15	11		0	1	0	5	0	7		0	7	0	9	0	5
		3	11	14	13	19	9		1	13	1	10	2	7		0	4	0	5	0	5		0	5	0	6	0	8
		13	8	9	9	17	10		2	14	9	6	9	4		0	1	0	7	0	7		0	2	0	7	0	5
		7	5	17	13	9	6		2	5	0	6	0	3		0	3	0	6	0	0		0	4	0	12	0	3
		7	6	7	5	16	7		0	7	14	3	21	5		0	4	0	7	0	9		0	5	0	6	0	7
		10	8	9	6	7	4		6	4	19	6	7	7		0	0	0	10	0	7		0	5	0	9	0	2
		2	9	10	5	10	9		13	13	16	11	0	11		0	6	0	7	0	7		0	3	0	9	0	5
		5	7	5	4	8	6		13	8	1	4	5	8		0	12	0	9	0	2		0	5	0	10	0	8
		11	8	12	7	25	10		16	8	37	2	0	5		0	5	0	9	0	5		0	12	0	11	0	4
				19	4	15	8		9	8	6	3	0	4		0	0	0	2	0	7		0	8	0	2	0	5
				5	7	16	6		15	4	0	6	18	7		0	10	0	9	0	3		0	2	0	3	0	6
				10	10	10	7		18	14	2	6	10	9		0	5	0	4	0	6		0	8	0	13	0	3
				14	8	30	9		10	7	0	9	0	9		0	6	0	6	0	8		0	5	0	8	0	4
				8	8	10	11		0	12	15	11	18	6		0	1	0	10	0	5		0	2	0	5	0	7
				18	6	17	9		2	7	0	12	12	18		0	11	0	8	0	8		0	2	0	10	0	4
				14	6	6	2		5	9	3	8	13	11		0	1	0	4	0	9		0	6	0	5	0	8
				5	9	10	7		17	8	0	3	24	9		0	7	0	12	0	1		0	8	0	11	0	3
				0	5	1	2		9	11	0	3	3	6		0	3	0	14	0	5		0	3	0	12	0	9
				10	5	10	5		0	11	0	7	0	6		0	2	0	3	0	4		0	5	0	6	0	6
				6	7	30	5		3	5	22	3	16	6		0	6	0	14	0	8		0	8	0	6	0	4
				2	8	14	11		0	9	2	8	2	4		1	7	0	6	0	4		0	0	0	1	0	8
				3	3	24	6		0	4	0	6	30	8		0	5	0	6	0	2		0	6	0	14	0	2
				11	7	22	6		30	11	0	4	28	10		0	2	0	4	0	1		0	5	0	6	0	5
				11	9	13	3		7	8	0	6	0	7		0	4	0	7	0	4		0	2	0	3	0	6
				1	13	22	9		0	8	0	7	21	14		0	11	0	5	0	3		0	2	0	4	0	10
				24	8	10	3		1	12	6	5	28	7		0	6	0	5	0	4		0	9	0	3	0	4
				2	10	15	5		0	8	22	8	10	12		0	19	0	5	0	7		0	6	0	8	0	6
				4	2	22	10		11	18	0	11	11	4		0	8	0	10	0	5		0	6	0	2	0	10
				22	10	10	3		0	3	0	3	0	10		0	1	0	5	0	4		0	6	0	7	0	7
				9	4	7	3		0	3	0	6	3	6		0	3	0	2	0	7		0	5	0	4	0	6
				6	4	1	4		0	5	0	5	11	2		0	6	0	6	0	4		0	3	0	2	0	8
				8	3	17	12		0	4	10	14	0	12		0	9	0	9	0	4		0	5	0	6	0	3
				21	8	16	3		0	9	15	8	15	6		0	8	0	4	0	8		0	6	0	5	0	9
				8	5	24	8		0	7	0	3	0	2		0	7	0	7	0	4		0	9	0	0	0	10
				11	12	15	6		7	4	0	5	18	6		0	6	0	5	0	6		0	2	0	9	0	5
				9	8	34	6		0	0	0	5	9	4		0	7	0	1	0	8		0	3	0	2	0	5
				3	5	8	12		4	10	0	5	18	10		0	3	0	6	0	4		0	4	0	8	0	6
				14	15	29	10		10	9	0	7	2	6		0	8	0	9	0	10		0	1	0	5	0	3
				7	4	19	5		4	4	0	6	0	3		0	5	0	5	0	15		0	8	0	9	0	12
				1	3	30	8		0	5	0	10	0	8		0	7	0	6	0	4		0	11	0	10	0	5
				4	7	8	6		6	7	0	8	1	7		0	6	0	3	0	8		0	5	0	6	0	5
				0	0	19	11		0	7	0	4	27	11		0	2	0	10	0	5		0	11	0	7	0	4
				6	2	16	4		1	10	1	5	0	4		0	9	0	2	0	9		0	5	0	5	0	10
				5	6	13	4		1	6	0	8	9	12		0	7	0	7	0	4		0	5	0	10	0	5
				6	8	47	15		0	5	5	7	0	4		0	5	0	6	0	7		0	4	0	5	0	7
				3	7	3	8		0	7	0	19	0	9		0	5	0	3	0	9		0	6	0	9	0	5
				8	5	5	4		24	8	0	5	13	8		0	5	0	6	0	6		0	5	0	7	0	3
				17	6	14	10		0	10	0	2	24	9		0	4	0	6	0	8		0	12	0	8	0	4
				3	4	20	12		0	8	0	5	2	7		0	4	0	13	0	3		0	8	0	10	0	4
				3	2	17	6		0	4	2	9	9	6		0	4	0	8	0	3		0	13	0	6	0	3
				22	11	19	7		22	8	0	8	0	6		0	6	0	8	0	7		0	7	0	6	0	6
				18	9	13	8		1	7	0	12	0	4		0	7	0	2	0	7		0	3	0	4	0	8
				3	1	25	8		12	4	0	8	1	7		0	4	0	3	0	4		0	6	0	9	0	9
				11	4	17	9		21	8	0	5	12	1		0	5	0	5	0	4		0	7	0	5	0	9
				6	3	12	11		0	4	14	5	8	7		0	5	0	7	0	3		0	3	0	2	0	5
				14	8	8	6		0	11	0	6	3	10		0	5	0	7	0	7		0	7	0	4	0	11
				21	3	14	7		0	10	22	5	0	3		0	9	0	8	0	8		0	5	0	6	0	6
				2	1	21	9		0	4	0	8	0	13		0	4	0	7	0	7		0	7	0	6	0	5
				3	6	24	7		9	5	15	5	18	8		0	2	0	6	0	1		0	2	0	9	0	4
				20	5	3	6		0	10	22	5	10	8		0	6	0	11	0	8		0	2	0	5	0	8
				15	10	11	3		0	3	1	7	0	9		0	4	0	9	0	8		0	4	0	5	0	4
				18	6	16	8		0	7	0	7	27	6		0	1	0	4	0	6		0	8	0	4	0	6
				3	5	9	7		0	7	0	15	11	13		0	2	0	10	0	2		0	4	0	9	0	6
				19	6	10	11		5	16	5	9	6	11		0	5	0	4	0	3		0	6	0	5	0	2
				21	8	14	13		9	6	16	8	8	9		0	4	0	8	0	6		0	7	0	8	0	6
				17	4	27	12		0	15	0	8	0	8		0	9	0	7	0	4		0	10	0	5	0	6
				2	7	11	5		8	14	3	4	22	5		0	4	1	7	0	6		0	2	0	8	0	2
				20	4	21	5		12	9	0	7	10	6		0	2	0	8	0	5		0	5	0	6	0	4
				14	11	25	6		6	6	0	6	0	5		0	3	0	11	0	6		0	7	0	10	0	6
				24	4	31	6		1	6	6	5	0	7		0	10	0	5	0	8		0	6	0	2	0	9
				1	6	9	6		0	6	3	11	0	10		0	8	0	11	0	4		0	5	0	5	0	4
				5	7	18	5		0	5	1	7	19	9		0	0	0	9	0	5		0	5	0	9	0	8
				9	5	7	10		11	9	16	5	0	12		0	9	0	4	0	10		0	5	0	3	0	8
				7	3	16	7		0	10	17	12	0	8		0	5	0	5	0	3		0	3	0	11	0	4
				6	2	7	4		0	10	0	16	16	6		0	8	0	8	0	8		0	5	0	10	0	11
				5	1	9	6		3	14	0	8	9	4		0	8	0	8	0	4		0	1	0	10	0	5
				16	5	36	8		30	14	0	8	0	10		0	12	0	9	0	1		0	1	0	6	0	6
				12	6	20	6		11	7	0	10	18	7		0	9	0	9	0	11		0	4	0	6	0	6
				7	7	19	7		0	12	0	7	7	5		0	4	0	5	0	2		0	5	1	4	0	7
				0	6	23	11		0	2	0	1	0	7		0	10	0	14	0	5		0	6	0	1	0	8
				6	7	23	7		0	6	0	2	0	10		0	10	0	10	0	8		0	8	0	8	0	7
				5	6	18	6		0	6	0	10	12	6		0	14	0	8	0	6		0	5	0	11	0	4
				1	1	18	8		4	14	0	8	0	3		0	6	0	2	0	6		0	6	0	4	0	10
				9	5	34	13		2	12	0	2	0	7		0	4	0	14	0	4		0	7	0	7	0	2
				15	2	9	7		0	6	0	6	9	6		0	7	0	9	0	6		0	7	0	4	0	4
				12	7	32	12		0	4	0	5	0	4		0	7	0	6	0	7		0	2	0	2	0	3
				3	4	25	6		12	4	0	6	10	9		0	7	0	10	0	7		0	5	0	12	0	9
				18	10	4	3		0	4	0	2	15	6		0	4	0	7	0	8		0	4	0	4	0	6
				5	5	11	2		2	9	4	3	9	6		0	7	0	10	0	6		0	2	0	5	0	6
				1	3	33	8		4	2	0	9	13	5		0	4	0	4	0	4		0	6	0	7	0	4
				6	6	12	11		1	12	0	1	0	9		0	8	0	9	0	6		0	4	0	4	0	9
				11	5	20	8		0	9	10	5	0	7		0	5	0	5	0	7		0	5	0	6	0	10
				12	6	12	1		1	6	11	13	0	6		0	6	0	10	0	6		0	4	0	11	0	7
				12	4	14	3		0	3	11	5	28	12		0	6	0	7	0	8		0	1	0	11	0	6
				13	7	8	6		0	9	0	11	4	5		0	2	0	6	0	0		0	6	0	4	0	1
				4	3	25	9		0	2	0	7	3	3		0	10	0	7	0	6		0	4	0	5	0	10
				23	3	21	12		5	6	11	10	9	2		0	3	0	8	0	4		0	4	0	14	0	6
				2	8	21	13		0	6	8	10	17	11		0	5	0	6	0	5		0	2	0	2	0	4
				23	12	17	9		0	10	2	5	0	3		0	9	0	5	0	2		0	3	0	1	0	3
				16	7	12	8		0	12	6	10	0	6		0	13	0	11	0	11		0	6	0	10	0	11
				19	11	6	10		13	5	0	13	15	6		0	9	0	4	0	5		0	5	0	7	0	6
				6	6	12	15		0	9	4	8	2	6		0	7	0	9	0	3		0	5	0	5	0	7
				10	3	30	11		0	2	1	13	0	11		0	4	0	5	0	8		0	2	0	7	0	7
				2	3	17	9		2	13	0	0	0	5		0	8	0	7	0	7		0	4	0	8	0	8
				10	5	29	5		16	13	22	8	3	8		0	7	0	4	0	7		0	3	0	7	0	9
				24	7	6	7		0	5	9	5	8	4		0	4	0	8	0	5		0	9	0	6	0	6
				19	2	11	3		7	7	0	9	31	10		0	12	0	8	0	5		0	5	0	7	0	7
				35	10	17	10		14	14	0	3	9	3		0	7	0	10	0	5		0	2	0	5	0	7
				10	7	24	9		0	2	0	3	0	6		0	6	0	8	0	9		0	6	0	4	0	8
				20	6	13	3		0	5	7	11	9	9		0	9	0	6	0	2		0	4	0	9	0	7
				13	9	3	3		0	9	12	4	25	10		0	4	0	7	0	4		0	5	0	5	0	6
				12	7	35	13		0	11	0	7	12	5		0	5	0	6	0	4		0	4	0	7	0	7
				26	12	21	4		0	11	0	9	13	9		0	11	0	7	0	6		0	7	0	6	0	5
				17	9	18	6		0	13	27	7	16	7		0	10	0	6	0	6		0	2	0	9	0	8
				10	3	11	7		0	3	0	9	14	3		0	5	0	4	0	8		0	1	0	7	0	6
				21	3	12	8		0	6	4	11	24	8		0	7	0	11	0	8		0	8	0	4	0	3
				9	6	4	4		18	8	1	8	18	4		0	2	0	8	0	7		0	6	0	7	0	8
				4	2	2	0		0	12	17	7	7	5		0	10	0	10	0	6		0	2	0	2	0	6
				10	11	23	10		16	10	18	11	11	6		0	3	0	3	0	9		0	4	0	7	0	6
				2	3	15	7		1	13	0	7	14	10		0	7	0	8	0	10		0	4	0	9	0	6
				6	6	9	5		0	3	0	2	0	8		0	9	0	10	0	1		0	2	0	5	0	9
				7	2	10	6		0	3	10	6	0	10		0	7	0	11	0	6		0	1	0	7	0	8
				21	6	7	1		22	10	6	3	18	6		0	4	0	14	0	6		0	5	0	11	0	7
				6	8	25	11		0	3	1	6	0	7		0	3	0	4	0	5		0	5	0	2	0	7
				4	8	39	13		10	13	0	5	0	5		0	5	0	8	0	3		0	5	0	9	0	7
				20	6	13	4		0	6	6	9	0	8		0	13	0	7	0	8		0	2	0	8	0	4
				18	7	26	15		0	3	19	10	16	12		0	11	0	8	0	7		0	2	0	11	0	3
				1	3	11	4		0	9	0	9	1	4		0	6	0	5	0	5		0	9	0	3	0	3
				4	6	15	7		0	5	17	13	5	5		0	6	0	4	0	3		0	7	0	9	0	15
				4	8	14	4		10	7	22	11	9	9		0	6	0	10	0	3		0	5	0	5	0	7
				17	7	14	2		0	4	16	5	4	4		0	8	0	7	0	4		0	3	0	5	0	10
				9	11	11	11		10	13	0	9	15	3		0	10	0	5	0	5		0	4	0	7	0	7
				15	6	21	7		0	4	0	2	3	9		0	5	0	9	0	4		0	5	0	10	0	7
				13	4	9	8		7	8	3	0	0	13		0	6	0	3	0	6		0	4	0	6	0	5
				14	5	8	13		5	13	10	12	0	7		0	8	0	8	0	8		0	11	0	8	0	9
				10	3	25	9		0	3	0	12	0	7		0	7	0	6	0	4		0	1	0	13	0	8
				11	3	15	12		3	11	23	11	0	5		0	4	0	9	0	6		0	8	0	2	0	6
				12	4	10	9		0	5	4	11	0	6		0	4	0	8	0	6		0	5	0	4	0	5
				4	4	20	4		0	6	0	6	14	5		0	5	0	9	0	9		0	8	0	7	0	4
				5	11	19	10		11	13	0	5	14	8		0	5	0	7	0	6		0	6	0	9	0	3
				9	6	38	11		10	12	0	2	12	6		0	2	0	4	0	6		0	1	1	6	0	3
				9	6	8	1		0	5	0	6	0	9		0	13	0	7	0	8		0	5	0	10	0	5
				7	10	9	8		0	6	0	7	22	11		0	7	0	3	0	3		0	8	0	8	0	10
				29	9	19	13		0	10	0	8	1	4		0	2	0	5	0	5		0	5	0	5	0	7
				5	12	17	4		18	12	0	11	0	7		0	10	0	9	0	8		0	2	0	6	0	1
				14	7	24	8		17	9	0	12	4	9		0	10	0	4	0	7		0	3	0	2	0	8
				39	10	16	8		0	7	14	7	8	5		0	2	0	5	0	9		0	2	0	8	0	5
				11	4	20	5		0	7	0	10	11	4		0	3	0	5	0	6		0	3	0	8	0	9
				9	7	5	4		0	11	8	9	15	7		0	3	0	3	0	5		0	4	0	8	0	3
				7	8	19	9		15	10	0	15	1	4		0	3	0	2	0	4		0	10	0	11	0	6
				6	10	12	7		11	9	0	3	0	6		0	1	0	3	0	3		0	1	0	4	0	2
				20	3	19	3		11	6	0	4	17	11		0	4	0	9	0	6		0	5	0	6	0	3
				17	4	6	8		3	9	0	5	12	4		0	4	0	10	0	6		0	7	0	7	0	7
				3	6	2	3		0	11	7	8	13	5		0	6	0	7	0	11		0	2	0	10	0	9
				4	3	13	5		6	10	27	7	6	13		0	6	0	5	0	6		0	3	0	9	0	2
				15	8	17	6		0	5	0	5	17	4		0	7	0	5	0	6		0	3	0	7	0	9
				5	4	10	8		0	0	0	6	0	4		0	6	0	7	0	6		0	5	0	7	0	9
				22	12	8	2		20	8	0	8	21	10		0	10	0	3	0	7		0	5	0	2	0	8
				9	7	10	8		2	12	0	7	6	3		0	8	0	4	0	5		0	4	0	6	0	6
				8	5	13	8		7	8	14	13	0	6		0	5	0	5	0	8		0	2	0	5	0	7
				1	1	10	3		5	5	0	5	0	10		0	8	0	5	0	7		0	4	0	5	0	5
				9	8	3	6		0	15	0	5	4	11		0	10	0	10	0	6		0	7	0	4	0	5
				5	3	12	9		20	7	0	5	29	5		0	7	0	6	0	2		0	3	0	11	0	1
				17	6	16	6		6	13	0	4	0	9		1	10	0	6	0	2		0	6	0	3	0	6
				5	8	11	6		0	11	0	7	0	6		0	13	0	6	0	7		0	7	0	9	0	7
				3	6	32	10		0	11	0	1	0	6		0	4	0	5	0	6		0	3	0	5	0	8
				5	7	4	7		5	10	1	12	9	5		0	5	0	4	0	7		0	10	0	7	0	6
				7	11	17	11		7	6	14	5	1	2		0	8	0	8	0	5		0	6	0	12	0	4
				16	7	16	6		7	6	0	6	0	9		0	9	0	11	0	5		0	4	0	4	0	5
				6	2	17	10		0	5	0	6	0	10		0	5	0	1	0	3		0	3	0	8	0	5
				12	6	10	11		1	6	0	7	29	5		0	7	0	6	0	3		0	4	0	3	0	3
				8	8	10	10		0	10	0	5	1	6		0	10	0	9	0	6		0	6	0	8	0	6
				0	5	27	6		0	5	0	4	0	6		0	11	0	8	0	9		0	4	0	2	0	4
				3	6	4	6		6	7	0	3	0	8		0	3	0	6	0	5		0	2	0	10	0	8
				14	11	32	8		0	3	30	12	0	2		0	8	0	8	0	8		0	7	0	7	0	1
				10	6	21	8		5	1	0	8	14	5		0	8	0	12	0	7		0	6	0	11	0	7
				15	8	12	10		2	9	0	11	0	10		0	10	0	3	0	4		0	6	0	6	0	6
				17	5	25	10		0	7	0	9	0	5		0	8	0	10	0	11		0	10	0	6	0	6
				13	7	17	8		1	13	0	6	5	5		0	6	0	7	0	8		0	3	0	7	0	3
				13	16	25	9		0	13	0	4	12	7		0	7	0	6	0	9		0	5	0	3	0	6
				17	5	9	9		2	9	0	5	28	7		0	8	0	11	0	8		0	5	0	7	0	9
				13	4	10	4		1	7	0	4	22	10		0	4	0	3	0	11		0	3	0	8	0	8
				3	6	17	13		0	4	0	3	16	8		0	5	0	4	0	6		0	8	0	4	0	4
				6	9	13	5		0	6	0	10	2	3		0	7	0	7	0	5		0	4	0	8	0	4
				18	6	10	10		0	6	0	3	10	6		0	9	0	6	0	7		0	2	0	7	0	5
				33	11	18	8		0	7	10	10	1	5		0	12	0	10	0	6		0	3	0	6	0	2
				8	9	10	10		3	8	0	9	7	8		0	6	0	6	0	7		0	4	0	9	0	7
				18	7	5	8		0	6	0	6	24	11		0	6	0	10	0	4		0	2	0	9	0	5
				3	5	10	4		1	3	0	4	0	10		0	8	0	6	0	6		0	4	0	5	0	2
				5	8	7	9		8	6	0	5	3	5		0	7	0	10	0	9		0	8	0	6	0	10
				8	5	22	9		0	0	0	6	0	1		0	4	0	3	0	5		0	5	0	7	0	2
				8	3	7	11		4	10	0	8	9	7		0	1	0	5	0	5		0	6	0	4	0	1
				23	5	12	10		0	10	0	4	0	5		0	11	0	11	0	4		0	9	0	5	0	7
				6	6	3	5		0	3	0	5	4	7		0	6	0	9	0	9		0	5	0	11	0	8
				21	4	27	10		0	5	0	6	18	8		0	2	0	6	0	3		0	4	0	6	0	4
				19	7	24	11		0	9	0	5	0	6		0	4	0	7	0	6		0	4	0	10	0	5
				24	9	18	2		0	5	0	11	0	6		0	3	0	2	0	11		0	9	0	14	0	2
				13	3	17	7		0	9	0	4	15	6		0	11	0	3	0	8		0	4	0	4	0	3
				12	10	17	5		0	7	0	6	12	7		0	1	0	8	0	3		0	7	0	7	0	4
				7	9	33	11		0	8	0	7	0	2		0	4	0	10	0	4		0	3	0	6	0	10
				8	11	5	7		0	4	0	3	0	4		0	5	0	6	0	3		0	4	0	7	0	2
				2	7	19	8		0	7	0	7	12	6		0	8	0	3	0	6		0	6	0	11	0	7
				20	4	0	8		4	10	0	6	26	7		0	3	0	8	0	6		0	6	0	6	0	2
				3	2	25	12		0	13	5	9	0	9		0	11	0	5	0	6		0	4	0	8	0	8
				17	12	30	7		6	9	0	7	10	11		0	6	0	12	0	3		0	3	0	3	0	2
				7	3	8	8		34	16	0	7	0	7		0	6	0	12	0	7		0	3	0	11	0	2
				4	4	22	7		0	2	0	4	8	4		0	9	0	7	0	6		0	3	0	7	0	7
				17	3	10	7		0	8	0	3	32	5		0	2	0	6	0	6		0	3	0	3	0	6
				24	12	5	3		0	6	0	9	0	3		0	8	0	5	0	6		0	1	0	8	0	11
				12	6	4	4		0	5	0	5	9	7		0	5	0	6	0	9		0	1	0	6	1	7
				13	4	7	9		0	4	23	17	0	3		0	5	0	9	0	10		0	1	0	7	0	7
				16	2	31	4		0	3	31	11	6	6		0	3	0	7	0	2		0	5	0	4	0	3
				5	2	8	3		4	7	0	6	0	2		0	5	0	6	0	5		0	3	0	8	0	10
				3	0	10	3		0	16	17	13	1	4		0	12	0	11	0	2		0	4	0	12	0	3
				13	5	5	6		0	16	0	11	28	6		0	7	0	7	0	9		0	3	0	7	0	7
				13	2	34	12		0	7	10	16	23	10		0	9	0	9	0	2		0	5	0	6	0	10
				17	7	15	7		1	8	29	12	0	6		0	10	0	7	0	5		0	3	0	9	0	6
				1	6	11	6		0	6	0	4	0	4		0	2	0	21	0	7		0	3	0	9	0	9
				5	4	45	14		0	4	0	7	0	5		0	8	0	4	0	9		0	5	0	4	0	7
				12	5	25	11		0	14	0	5	0	9		0	5	0	10	0	7		0	5	0	7	0	3
				16	6	14	7		6	9	0	2	0	6		0	6	0	12	0	1		0	3	0	9	0	4
				19	7	12	8		0	6	0	10	0	6		0	6	0	2	0	5		0	4	0	14	0	3
				12	9	31	9		1	8	38	12	20	5		0	4	0	11	0	5		0	6	0	7	0	6
				26	8	17	11		0	4	0	7	3	9		0	4	0	5	0	11		0	7	0	10	0	6
				6	5	22	8		0	6	0	6	14	7		0	5	0	3	0	1		0	5	0	6	0	5
				10	8	18	13		0	11	0	4	29	8		0	6	0	6	0	6		0	9	0	9	0	8
				9	4	38	15		0	12	0	9	0	2		0	5	0	3	0	6		0	5	0	2	0	6
				12	10	27	6		0	8	0	5	0	7		0	3	0	9	0	5		0	1	0	7	0	7
				7	8	9	6		5	8	10	8	7	4		0	9	0	4	0	9		0	8	0	5	0	8
				0	8	8	11		0	9	0	8	11	15		0	9	0	5	0	10		0	6	0	8	0	6
				17	12	12	4		0	6	0	4	6	6		0	6	0	8	0	4		0	4	0	5	0	2
				3	2	6	3		0	6	0	3	1	6		0	8	0	8	0	5		0	4	0	5	0	5
				2	3	17	5		0	9	0	5	0	5		0	10	0	6	0	1		0	7	0	3	0	7
				8	6	37	12		24	10	0	2	0	10		0	7	0	6	0	5		0	5	0	5	0	4
				5	8	25	9		0	4	0	7	0	10		0	3	0	5	0	4		0	5	0	9	0	6
				0	8	5	4		4	10	0	8	0	10		0	6	0	4	0	5		0	2	0	10	0	6
				8	4	26	8		0	5	2	7	11	8		0	14	0	7	0	3		0	8	0	11	0	5
				2	5	19	6		8	8	0	7	10	4		0	10	0	13	0	3		0	0	0	5	0	4
				20	6	4	5		2	8	0	7	0	5		0	5	0	7	0	14		0	6	0	9	0	6
				8	4	22	11		0	9	0	8	18	10		0	16	0	9	0	8		0	4	0	4	0	6
				2	9	3	9		8	9	0	4	18	12		0	7	0	8	0	5		0	7	0	5	0	3
				24	6	14	7		0	1	0	11	0	8		0	3	0	6	0	7		0	0	0	4	0	8
				14	5	4	3		0	12	0	10	26	5		0	9	0	4	0	4		0	6	0	10	0	7
				14	6	10	5		7	6	0	22	0	8		0	8	0	9	0	4		0	2	0	5	0	8
				0	0	9	9		3	7	0	7	2	11		0	4	0	4	0	11		0	10	0	11	0	8
				9	4	25	13		19	10	0	8	0	8		0	5	0	4	0	6		0	8	0	12	0	7
				11	5	7	5		0	7	19	14	0	7		0	6	0	9	0	3		0	9	0	12	0	6
				1	4	24	11		0	7	0	12	0	8		0	2	0	6	0	4		0	6	0	6	0	3
				17	7	20	4		0	6	33	8	15	6		0	3	0	5	0	6		0	5	0	6	0	8
				22	6	24	8		22	16	0	8	8	5		0	7	0	6	0	7		0	6	0	5	0	4
				20	7	25	9		0	8	0	4	5	7		0	10	0	5	0	4		0	3	0	12	0	6
				7	7	13	3		1	7	0	4	7	10		0	10	0	8	0	4		0	0	0	4	0	8
				32	7	13	7		5	15	0	5	9	8		0	22	0	10	0	6		0	6	0	4	0	9
				3	6	8	8		0	5	0	5	0	12		0	9	0	11	0	5		0	3	0	8	0	6
				22	7	11	13		0	4	0	5	14	6		0	6	0	10	0	11		0	5	0	8	0	12
				12	8	14	14		0	6	21	7	27	7		0	6	0	2	0	7		0	5	0	7	0	2
				5	2	2	5		0	10	6	4	0	7		0	9	0	6	0	12		0	1	0	6	0	2
				8	8	16	8		0	10	0	7	0	10		0	5	0	4	0	4		0	2	0	7	0	2
				15	9	4	4		2	1	0	6	0	9		0	5	0	8	0	6		0	3	0	5	0	3
				8	9	10	9		0	5	0	7	15	10		0	5	0	9	0	5		0	3	0	10	0	3
				8	7	26	11		0	11	0	4	23	8		0	3	0	1	0	5		0	4	0	4	0	6
				16	8	7	4		11	8	0	4	0	5		0	8	0	16	0	8		0	0	0	12	0	5
				6	4	9	11		20	8	0	7	16	11		0	8	0	8	0	13		0	4	0	9	0	6
				16	10	9	9		0	1	0	5	12	12		0	5	0	10	0	5		0	2	0	7	0	6
				5	8	9	7		0	7	1	5	29	7		0	1	0	8	0	1		0	3	0	6	0	4
				7	8	5	9		0	2	0	4	0	4		0	4	0	11	0	8		0	7	0	6	0	5
				1	0	19	10		0	10	1	6	0	5		0	7	0	7	0	8		0	3	0	8	0	6
				8	6	43	10		0	4	0	5	4	5		0	7	0	7	0	5		0	4	0	6	0	6
				17	8	11	10		0	5	2	13	0	7		0	3	0	4	0	4		0	4	0	9	0	9
				6	8	11	9		5	7	0	7	29	4		0	9	0	6	0	5		0	7	0	5	0	5
				10	4	22	5		0	4	0	9	0	7		0	6	0	4	0	3		0	5	0	4	0	7
				10	6	20	7		1	3	0	10	20	7		0	3	0	11	0	4		0	5	0	3	0	5
				21	10	17	12		0	3	0	2	0	6		0	14	0	9	0	2		0	5	0	14	0	6
				11	8	33	15		0	9	0	5	22	8		0	7	0	9	0	2		0	8	0	6	0	5
				28	6	17	7		0	4	0	16	20	8		0	6	0	7	0	8		0	8	0	5	0	5
				8	4	30	9		6	5	0	6	24	7		0	6	0	4	0	4		0	3	0	9	0	7
				7	8	21	7		14	8	14	8	8	4		0	7	0	5	0	5		0	3	0	3	0	6
				8	6	13	3		11	8	0	6	6	10		0	6	0	17	0	5		0	8	0	6	0	4
				8	6	15	8		13	7	0	8	0	6		0	7	0	4	0	7		0	7	0	10	0	5
				11	11	13	5		1	11	0	8	4	11		0	2	0	11	0	8		0	4	0	6	0	7
				9	6	20	9		22	11	0	5	0	8		0	12	0	8	0	5		0	7	0	13	0	5
				3	3	10	8		0	2	1	11	22	7		0	5	0	4	0	6		0	6	0	4	0	10
				8	7	14	4		0	8	9	5	0	4		0	5	0	5	0	8		0	4	0	9	0	7
				34	10	17	4		16	8	1	12	7	10		0	14	0	5	0	5		0	4	0	5	0	3
				12	7	8	6		0	9	0	8	9	2		0	6	0	4	0	4		0	4	0	5	0	8
				0	8	13	3		0	3	0	3	1	12		0	1	0	5	0	1		0	5	0	6	0	6
				5	10	12	8		0	9	0	5	0	4		0	6	0	7	0	7		0	11	0	7	0	5
				3	7	28	9		1	1	4	7	0	0		0	5	0	6	0	3		0	6	0	6	0	4
				6	10	20	9		3	8	0	5	0	8		0	5	0	5	0	3		0	2	0	9	0	6
				8	5	31	9		2	6	0	4	26	10		0	2	0	8	0	1		0	8	0	4	0	7
				23	6	9	11		0	4	0	8	0	9		0	11	0	7	0	5		0	10	0	15	0	1
				12	9	16	9		0	6	11	8	0	7		0	8	0	8	0	7		0	7	0	13	0	6
				21	8	16	9		0	6	15	10	36	16		0	7	0	10	0	5		0	7	0	7	0	6
				12	7	11	11		11	7	0	11	0	7		0	11	0	5	0	4		0	1	0	9	0	10
				14	7	17	13		0	10	7	7	0	5		0	5	0	9	0	3		0	3	0	6	0	4
				6	6	12	5		0	8	16	12	19	6		0	5	0	4	0	8		0	6	0	9	0	7
				20	6	13	9		0	1	8	5	0	2		0	5	0	3	0	7		0	6	0	5	0	5
				6	7	22	6		0	8	0	13	0	6		0	4	0	5	1	6		0	1	0	4	0	9
				2	10	4	1		0	2	0	10	1	4		0	0	0	4	0	8		0	5	0	10	0	3
				5	8	12	12		0	3	12	12	0	7		0	6	0	4	0	8		0	7	0	9	0	10
				20	8	19	11		0	1	0	6	2	9		0	7	0	11	0	4		0	3	0	5	0	7
				9	10	25	13		8	12	0	2	0	7		0	4	0	2	0	4		0	6	0	1	0	9
				9	8	11	9		0	0	0	12	11	3		0	4	0	8	0	2		0	5	0	9	0	4
				7	5	11	5		0	7	1	6	20	11		0	9	0	9	0	10		0	5	0	6	0	11
				12	7	15	8		0	10	0	9	0	9		0	8	0	3	0	4		0	3	0	8	0	1
				10	7	12	5		8	10	0	8	9	5		1	4	0	6	0	8		0	1	0	9	0	3
				14	13	19	7		0	3	0	6	6	6		0	4	0	5	0	8		0	11	0	3	0	6
				12	5	10	4		6	8	11	5	19	7		0	4	0	4	0	10		0	1	0	7	0	4
				8	6	17	10		11	11	0	3	20	5		0	7	0	8	1	2		0	5	0	3	0	11
				27	10	16	7		0	7	12	5	0	2		0	8	0	12	0	4		0	7	0	5	0	9
				3	5	14	8		0	7	0	4	0	6		0	5	0	7	0	7		0	5	0	8	0	6
				4	5	18	9		1	7	0	6	0	2		0	4	0	11	0	11		0	4	0	10	0	5
				13	8	10	3		0	8	0	1	0	10		0	6	0	9	0	6		0	5	0	10	0	5
				12	6	7	11		20	9	0	10	10	9		0	3	0	12	0	4		0	4	0	10	0	5
				10	6	18	11		3	14	0	6	3	7		0	6	0	14	0	9		0	7	0	7	0	4
				14	13	25	10		11	8	11	12	0	5		0	6	0	6	0	4		0	4	0	7	0	5
				11	9	25	8		3	6	0	3	11	8		0	5	0	8	0	3		0	6	0	8	0	6
				13	10	18	10		13	11	0	10	0	6		0	7	0	6	0	5		0	3	0	4	0	5
				16	5	11	5		7	11	0	11	12	8		0	5	0	9	0	6		0	7	0	8	0	5
				7	4	16	7		0	6	0	1	25	8		0	5	0	8	0	14		0	4	0	2	0	7
				17	4	16	10		11	8	17	10	17	7		0	8	0	7	0	10		0	7	0	8	0	8
				12	4	31	14		12	6	0	4	0	8		0	3	0	7	0	1		0	4	0	6	0	6
				18	13	9	5		0	8	23	9	0	1		0	7	0	7	0	7		0	4	0	6	0	5
				8	8	13	7		7	7	0	4	3	3		0	5	0	8	0	2		0	6	0	8	0	6
				0	3	16	3		0	7	0	5	0	7		0	6	0	7	0	6		0	6	0	4	0	7
				12	15	25	8		0	7	1	10	0	4		0	4	0	5	0	9		0	4	0	1	0	8
				21	12	38	10		6	6	2	2	3	11		0	5	0	4	0	5		0	6	0	1	0	8
				14	9	10	5		0	7	38	13	0	4		0	13	0	1	0	1		0	5	0	9	0	4
				19	2	22	6		0	3	0	11	17	8		0	10	0	6	0	6		0	1	0	7	0	3
				16	4	14	9		0	5	0	12	4	7		0	8	0	11	0	5		0	7	0	9	0	5
				7	6	18	4		0	7	0	2	0	3		0	8	0	11	0	4		0	8	0	8	0	5
				3	7	25	7		0	3	1	8	1	7		0	6	0	4	0	8		0	9	0	7	0	3
				5	6	19	7		0	3	0	6	11	7		0	4	0	9	0	3		0	3	0	6	0	7
				9	3	18	5		0	6	0	9	0	3		0	4	0	10	0	7		0	7	0	6	0	3
				24	3	32	6		21	7	1	14	1	7		0	8	0	7	0	7		0	3	0	10	0	6
				13	9	5	5		8	8	6	6	0	3		0	3	0	3	0	12		0	3	0	6	0	7
				15	9	12	8		0	6	15	11	0	9		0	10	0	5	0	5		0	8	0	9	0	5
				8	11	7	4		8	6	0	6	15	7		0	2	0	5	0	3		0	2	0	2	0	7
				10	11	13	5		0	7	0	11	2	9		0	4	0	8	0	11		0	4	0	9	0	2
				8	5	15	8		3	8	1	8	0	9		0	7	0	4	0	4		0	7	0	9	0	4
				16	9	17	13		0	7	0	10	21	7		0	7	0	5	0	7		0	3	0	9	0	7
				13	10	24	6		2	18	8	11	22	10		0	8	0	9	0	7		0	2	0	7	0	8
				11	7	18	6		0	5	8	5	10	6		0	4	0	1	0	4		0	5	0	12	0	7
				19	6	13	4		1	6	0	7	25	6		0	6	0	4	0	5		0	5	0	15	0	4
				6	6	32	6		22	8	0	10	25	11		0	4	0	4	0	4		0	4	0	1	0	9
				12	11	8	11		0	7	0	10	24	8		0	7	0	4	0	5		0	2	0	12	0	2
				8	9	22	14		12	10	5	12	6	7		0	1	0	14	0	7		0	5	0	7	0	5
				3	11	13	7		4	5	8	11	9	6		0	8	0	5	0	3		0	3	0	5	0	6
				16	6	21	5		14	5	15	4	6	6		0	4	0	6	0	6		0	6	0	7	0	3
				6	5	15	2		0	3	0	5	0	5		0	7	0	2	0	3		0	6	0	6	0	5
				21	9	15	7		15	7	0	8	7	3		0	3	0	7	0	6		0	2	0	8	0	5
				14	6	19	7		0	6	0	10	0	8		0	14	0	8	0	8		0	6	0	10	0	6
				17	5	15	10		3	7	0	6	36	13		0	3	0	2	0	5		0	5	0	4	0	5
				3	2	17	7		21	8	0	5	22	10		0	7	0	7	0	3		0	9	0	7	0	5
				8	7	9	4		0	2	0	5	1	8		0	7	0	7	0	5		0	11	0	6	0	4
				11	1	17	11		3	9	0	12	0	5		0	2	0	8	0	6		0	4	0	9	0	10
				4	10	37	8		0	7	0	7	0	6		0	4	0	8	0	4		0	6	0	5	0	4
				10	4	12	6		0	8	0	5	0	8		0	6	0	5	0	9		0	5	0	7	0	10
				20	7	9	10		0	9	0	4	1	12		0	10	0	5	0	5		0	7	0	7	0	4
				9	2	3	1		0	13	0	2	0	4		0	4	0	4	0	4		0	3	0	4	0	6
				11	6	21	7		9	3	13	15	10	8		0	9	0	4	0	6		0	13	0	4	0	4
				24	7	3	7		0	2	0	10	41	9		0	4	0	7	0	6		0	3	0	2	0	4
				8	4	24	14		0	8	24	8	11	9		0	9	0	7	0	5		0	8	0	4	0	7
				15	5	29	11		25	10	0	10	0	2		0	11	0	10	0	10		0	11	0	5	0	5
				20	8	9	7		10	5	0	5	14	10		0	7	0	5	0	9		0	4	0	7	0	7
				9	2	14	5		0	7	4	7	0	2		0	2	0	7	0	5		0	4	0	7	0	6
				6	5	2	5		8	4	0	9	0	6		0	2	0	5	0	8		0	5	0	2	0	3
				3	7	3	9		10	13	0	13	1	7		0	5	0	9	0	7		0	5	0	6	0	5
				13	9	9	5		12	9	0	7	5	7		0	5	0	4	0	1		0	6	0	10	0	5
				0	3	11	6		2	9	0	5	24	11		0	9	0	4	0	3		0	9	0	8	0	3
				14	7	31	6		0	1	0	4	21	3		0	3	0	11	0	5		0	4	0	9	0	5
				11	8	8	8		2	5	0	7	0	7		0	7	0	8	0	7		0	5	0	11	0	8
				8	1	6	6		0	7	0	3	4	6		0	8	0	7	0	4		0	7	0	11	0	10
				13	13	21	7		29	13	0	4	0	3		0	9	0	8	0	4		0	5	0	6	0	6
				7	4	24	10		0	4	0	6	17	7		0	5	0	7	0	5		0	8	0	11	0	7
				11	3	13	7		0	10	1	8	0	12		0	9	0	1	0	5		0	4	0	6	0	5
				8	7	10	8		0	6	0	8	0	3		0	9	0	7	0	9		0	9	0	3	0	9
				5	6	10	9		0	3	0	7	0	7		0	8	0	6	0	9		0	4	0	8	0	4
				9	3	4	7		0	9	10	8	6	10		0	8	0	10	0	4		0	5	0	1	0	9
				6	4	10	8		0	7	0	5	22	8		0	5	2	12	0	4		0	8	0	4	0	4
				0	7	11	4		2	14	0	6	13	4		0	9	1	6	0	8		0	8	0	5	0	5
				19	17	4	1		0	8	12	7	17	9		0	11	0	9	0	6		0	1	0	9	0	7
				7	1	9	9		0	9	0	8	29	10		0	5	0	11	0	7		0	5	0	10	0	2
				5	10	11	3		7	9	0	5	21	7		0	8	0	6	0	6		0	4	0	3	0	5
				4	9	26	5		0	6	0	4	11	8		0	3	0	5	0	11		0	3	0	6	0	7
				8	10	4	4		0	5	0	6	11	6		0	6	0	5	0	7		0	8	0	7	0	6
				12	3	16	13		3	11	4	3	17	7		0	2	0	4	0	8		0	8	0	6	0	5
				5	5	11	11		0	4	0	9	0	7		0	2	0	4	0	9		0	5	0	9	0	7
				9	3	18	10		18	3	0	8	8	2		0	7	0	7	0	8		0	13	0	5	0	4
				14	9	20	8		0	5	12	7	10	5		0	5	0	8	0	8		0	7	0	2	0	4
				17	6	17	8		0	5	0	4	26	9		0	8	0	9	0	6		0	4	0	8	0	7
				1	10	3	3		12	7	0	6	0	9		0	1	0	5	0	6		0	4	0	3	0	2
				9	8	12	12		5	3	1	8	5	7		0	7	0	8	0	6		0	6	0	3	0	0
				14	6	8	4		1	8	0	5	16	7		0	4	0	4	0	9		0	1	0	2	0	3
				7	3	13	10		25	11	0	10	0	10		0	9	0	2	0	4		0	6	0	10	0	8
				10	8	15	8		1	6	0	14	0	6		0	3	0	6	0	7		0	5	0	7	0	6
				10	2	8	11		0	7	3	6	9	8		0	7	0	9	0	3		0	6	0	11	0	8
				6	3	19	10		1	6	6	10	0	6		0	5	0	6	0	7		0	6	0	5	0	9
				5	3	4	8		1	8	0	9	0	6		0	3	0	7	0	2		0	5	0	8	0	6
				4	4	13	6		1	10	0	4	15	2		0	4	0	8	0	1		0	7	0	8	0	4
				8	5	10	11		5	4	0	8	19	8		0	8	0	11	0	8		0	4	0	14	0	9
				4	2	10	3		22	7	0	3	10	7		0	10	0	4	0	7		0	0	0	11	0	9
				3	9	15	11		0	8	0	7	13	10		0	4	0	8	0	2		0	7	0	4	0	3
				6	4	18	13		0	7	0	10	5	6		0	6	0	10	0	8		0	9	0	8	0	9
				3	9	8	7		0	2	0	2	10	17		0	9	0	2	0	5		0	7	0	7	0	4
				11	8	9	14		0	11	0	5	0	3		0	14	0	7	0	4		0	6	0	9	0	2
				6	4	15	3		14	13	15	11	8	6		0	7	0	5	0	6		0	4	0	5	0	5
				7	8	7	15		2	11	0	5	1	5		0	6	0	3	0	12		0	6	0	5	0	3
				24	9	7	6		12	9	0	9	0	5		0	8	0	3	0	7		0	5	0	9	0	4
				19	6	17	11		6	5	0	7	16	15		0	10	0	6	0	9		0	7	0	9	0	6
				21	7	13	6		12	13	0	1	14	5		0	3	0	7	0	7		0	1	0	7	0	3
				4	4	5	8		0	3	0	5	2	8		0	3	0	2	0	12		0	10	0	6	0	8
				0	5	21	10		20	7	0	12	0	7		0	3	0	11	0	4		0	10	0	5	0	8
				6	3	20	8		11	14	0	7	0	5		0	12	0	7	0	12		0	3	0	4	0	4
				6	4	3	4		0	7	12	10	0	8		0	8	0	5	0	4		0	2	0	12	0	3
				5	3	3	3		1	1	8	11	0	6		0	4	0	1	0	5		0	7	0	4	0	6
				1	2	39	10		0	8	0	4	10	6		0	5	0	1	0	6		0	3	0	2	0	3
				23	7	13	5		5	7	0	6	0	4		0	4	0	7	0	9		0	4	0	6	0	5
				4	6	20	7		0	7	0	5	0	11		0	3	0	6	0	7		0	5	0	12	0	4
				10	5	17	7		0	9	0	5	21	9		0	7	0	7	0	7		0	4	0	8	0	8
				6	11	15	12		17	5	0	11	0	5		0	9	0	9	0	10		0	5	0	4	0	4
				7	6	14	6		7	8	4	9	0	7		0	14	0	4	0	7		0	5	0	9	0	7
				16	7	7	5		21	17	16	9	11	5		0	9	0	5	0	10		0	5	0	5	0	3
				3	6	18	6		0	5	0	14	0	8		0	4	0	8	0	12		0	5	0	6	0	6
				13	6	8	7		2	7	3	9	15	6		0	10	0	4	0	9		0	12	0	9	0	4
				5	5	7	7		13	6	0	5	25	8		0	2	0	6	0	9		0	9	0	12	0	2
				11	10	14	6		1	4	15	10	0	3		0	8	0	6	0	2		0	5	0	17	0	5
				21	9	20	11		0	8	3	6	18	9		0	11	0	7	0	7		0	3	0	7	0	3
				5	7	25	13		2	3	0	5	4	10		0	12	0	9	0	10		0	7	0	11	0	5
				1	1	15	8		10	6	0	4	0	6		0	3	0	4	0	3		0	5	0	6	0	9
				11	5	20	5		23	6	0	3	39	9		0	1	0	6	0	7		0	15	0	10	0	4
				10	6	2	5		1	12	0	8	19	10		0	3	0	7	0	3		0	5	0	6	0	9
				2	10	9	6		9	6	0	4	29	7		0	6	0	4	0	5		0	6	0	14	0	7
				2	5	16	4		0	1	0	3	0	8		0	6	0	7	0	6		1	8	0	6	0	5
				7	12	25	6		0	1	0	9	2	7		0	3	0	8	0	8		0	6	0	10	0	4
				2	7	39	14		0	6	0	11	0	5		0	8	0	7	0	7		0	4	0	4	0	14
				0	2	19	6		0	4	0	8	2	6		0	14	0	13	0	7		0	3	0	5	0	6
				19	5	4	6		4	7	0	8	0	3		0	11	0	3	0	3		0	7	0	7	0	6
				2	1	18	4		0	18	0	12	0	4		0	8	0	9	0	5		0	1	0	8	0	8
				6	6	17	4		0	5	1	8	0	5		0	6	0	4	0	8		0	7	0	11	0	2
				11	3	24	7		4	2	0	3	0	5		0	5	0	5	0	4		0	6	0	7	0	5
				15	9	0	0		0	5	0	5	22	8		0	7	0	4	0	5		0	7	0	2	0	6
				16	15	13	4		0	12	0	6	0	11		0	5	0	7	0	6		0	6	0	9	0	6
				8	4	12	3		8	6	19	17	0	5		0	7	0	2	0	5		0	3	0	4	0	9
				11	11	12	8		0	12	0	7	0	1		0	4	0	2	0	5		0	8	0	6	0	6
				5	3	19	11		0	3	0	6	0	7		0	5	0	8	0	4		0	8	0	8	0	8
				11	14	11	11		0	8	3	6	0	7		0	6	0	3	0	4		0	7	0	3	0	6
				5	8	13	5		5	8	1	12	0	9		0	5	0	6	0	8		0	9	0	9	0	5
				9	8	20	14		8	11	0	7	0	4		0	4	0	5	0	4		0	4	0	10	0	6
				23	10	8	9		7	3	0	7	19	2		0	9	0	10	0	3		0	4	0	10	0	2
				3	9	4	8		8	7	0	12	0	8		0	2	0	9	0	7		0	11	0	6	0	7
				19	8	16	6		0	10	0	2	0	2		0	0	0	8	0	8		0	13	0	6	0	6
				15	8	5	6		5	7	0	6	4	5		0	8	0	7	0	6		0	4	0	10	0	5
				9	7	21	7		5	8	0	8	15	5		0	6	0	3	0	2		0	2	0	5	0	8
				8	3	19	6		10	7	0	12	0	4		0	5	0	5	1	7		0	2	0	4	0	8
				10	5	17	7		18	9	0	5	0	7		0	4	0	6	0	5		0	12	0	8	0	5
				2	4	18	7		0	8	0	5	11	11		0	4	0	7	0	4		0	3	0	7	0	7
				23	5	45	18		0	7	27	17	0	3		0	4	0	6	0	5		0	1	0	5	0	8
				13	8	5	5		20	9	16	14	11	2		0	1	0	5	1	5		0	9	0	5	0	5
				14	12	36	7		1	11	0	11	0	6		0	5	0	11	0	3		0	12	0	5	0	3
				14	10	16	13		0	7	10	10	0	11		0	6	0	5	0	10		0	5	0	6	0	8
				16	11	25	15		4	3	0	15	27	15		0	6	0	8	0	4		0	3	0	2	0	2
				5	7	23	10		14	9	3	6	4	13		0	5	0	4	0	5		0	5	0	9	0	5
				3	6	13	12		3	6	21	11	0	8		0	9	0	7	0	5		0	8	0	4	0	7
				9	4	18	9		3	5	0	14	0	2		0	7	0	5	0	14		0	9	0	4	0	8
				8	13	5	12		19	14	0	5	8	11		0	7	0	13	0	12		0	11	0	5	0	4
				7	7	3	2		17	14	5	1	0	6		0	3	0	6	0	10		0	8	0	7	0	5
				10	11	24	7		0	6	2	6	18	7		0	8	0	12	0	6		0	2	0	9	0	2
				17	13	17	11		13	4	1	10	8	7		0	9	0	7	0	10		0	8	0	5	0	10
				10	8	2	14		9	7	0	5	0	4		0	6	0	7	0	3		0	1	0	10	0	4
				10	3	23	8		11	12	10	8	20	5		0	2	0	8	0	3		0	8	0	6	0	5
				22	10	14	6		13	5	1	9	0	3		0	3	0	6	0	8		0	7	0	6	0	2
				12	8	20	6		1	13	0	10	17	4		0	5	0	7	0	4		0	2	0	4	0	3
				5	6	11	4		0	2	11	8	4	4		0	7	0	10	0	5		0	5	0	8	0	7
				10	6	21	6		1	8	0	11	0	6		0	0	0	7	0	2		0	5	0	5	0	6
				12	10	10	10		0	8	2	7	20	16		0	3	0	8	0	9		0	4	0	3	0	4
				11	7	6	5		0	1	0	10	8	2		0	6	0	8	0	4		0	5	0	5	0	3
				22	8	31	10		11	9	26	14	0	7		0	2	0	12	0	8		0	8	0	7	0	9
				15	3	8	12		6	4	0	6	6	8		0	6	0	7	0	5		0	9	0	3	0	4
				9	11	20	7		2	7	0	6	0	7		0	5	0	4	0	6		0	2	0	3	0	2
				17	9	14	7		15	5	0	0	20	6		0	5	0	8	0	1		0	4	0	4	0	8
				11	5	8	4		5	7	0	5	0	7		0	5	0	10	0	4		0	11	0	5	0	8
				8	11	17	10		0	7	0	4	1	9		0	1	0	11	0	1		0	5	0	6	0	5
				10	8	3	8		0	2	0	8	0	8		0	7	0	7	0	3		0	3	0	3	0	7
				7	6	3	3		9	12	0	12	14	10		0	4	0	5	0	5		0	1	0	5	0	2
				9	12	13	9		3	3	0	3	0	5		0	8	0	7	0	4		0	8	0	8	0	6
				24	6	5	4		4	7	25	15	1	8		0	3	0	10	0	7		0	3	0	4	0	2
				18	12	13	10		0	7	0	5	0	3		0	3	0	8	0	5		0	3	0	9	0	6
				21	13	21	6		6	10	0	6	0	11		0	7	0	4	0	6		0	5	0	5	0	7
				12	5	8	7		0	12	1	6	24	10		0	9	0	4	0	7		0	5	0	7	0	6
				14	8	10	4		0	4	0	11	4	10		0	13	0	6	0	9		0	2	0	11	0	5
				12	3	25	10		1	10	0	2	26	9		0	6	0	9	0	7		0	10	0	4	0	7
				19	6	11	6		19	5	0	8	1	9		0	5	0	5	0	2		0	1	0	4	0	9
				5	10	10	4		10	9	0	5	16	6		0	12	0	7	0	7		0	3	0	9	0	8
				4	10	15	3		4	11	0	7	6	6		0	3	0	9	0	4		0	2	0	9	0	9
				3	12	4	9		14	11	0	8	0	3		0	7	0	7	0	6		0	3	0	7	0	5
				16	6	7	4		6	11	0	7	15	8		0	7	0	9	0	2		0	3	0	8	0	5
				12	8	16	4		0	7	0	4	15	4		0	2	0	5	0	3		0	1	0	2	0	4
				29	10	11	7		6	9	0	6	13	6		0	8	0	6	0	3		0	6	0	3	0	5
				9	5	3	3		0	4	11	8	19	12		0	3	0	5	0	9		0	4	0	7	0	6
				9	3	17	9		24	7	0	11	0	9		0	3	0	7	0	12		0	8	0	6	0	11
				22	9	11	10		0	1	1	10	18	9		0	5	0	3	0	3		0	3	0	3	0	5
				12	3	8	8		29	9	0	12	14	5		0	6	0	7	0	8		0	3	0	1	0	2
				21	5	9	10		11	9	0	13	0	5		0	8	0	7	0	9		0	7	0	5	0	11
				10	10	12	8		0	3	0	6	13	4		0	6	0	8	0	4		0	3	0	5	0	13
				6	9	2	5		0	8	0	7	3	5		0	4	0	9	0	7		0	0	0	5	0	12
				13	9	21	15		0	17	2	11	0	12		0	8	0	8	0	13		0	4	0	5	0	5
				7	6	17	10		5	8	1	13	3	8		0	5	0	9	0	5		0	6	0	10	0	7
				2	7	8	7		0	9	0	2	16	10		0	8	0	8	0	9		0	7	0	5	0	8
				25	6	5	4		0	7	3	5	27	9		0	6	0	4	0	11		0	4	0	3	0	5
				13	5	17	19		0	7	20	10	7	5		0	7	0	12	0	6		0	10	0	10	0	9
				7	8	15	7		7	5	0	12	2	7		0	14	0	7	0	7		0	1	0	11	0	4
				15	7	3	2		0	6	2	4	21	8		0	2	0	4	0	6		0	4	0	12	0	4
				11	4	11	11		0	5	0	4	13	12		0	4	0	5	0	6		0	12	0	5	0	6
				21	8	10	15		0	4	0	15	0	5		0	6	0	21	0	6		0	6	0	4	0	7
				15	4	24	8				15	11	5	3		0	7	0	5	0	9		0	3	0	10	0	7
				10	3	8	9				0	5	0	7		0	4	0	6	0	4		0	3	0	6	0	2
				4	7	10	5				0	4	15	5		0	1	0	5	0	5		0	4	0	4	0	5
				6	9	6	12				15	8	16	4		0	1	0	4	0	7		0	2	0	6	0	6
				14	2	5	2				1	11	2	6		0	10	0	7	0	5		0	5	0	6	0	5
				7	4	9	10				4	7	10	12		0	4	0	8	0	6		0	11	0	6	0	6
				11	7	16	9				0	3	1	8		0	9	0	9	0	6		0	8	0	7	0	3
				3	4	29	10				0	3	11	7		0	5	0	7	0	6		0	9	0	13	0	6
				13	2	24	13				2	6	0	7		0	5	0	9	0	8		0	6	0	9	0	7
				9	9	29	8				0	11	0	8		0	7	0	11	0	5		0	9	0	9	0	9
				3	4	3	9				0	4	0	8		0	6	0	7	0	4		0	4	0	9	0	4
				11	3	1	5				0	10	0	10		0	4	0	4	0	8		0	6	0	7	0	5
				7	6	7	9				0	4	1	1		0	11	0	5	0	5		0	3	0	5	0	4
				11	8	10	3				6	5	0	10		0	11	0	4	0	2		0	1	0	10	0	3
				25	9	31	6				0	12	0	4		0	9	0	4	0	6		0	2	0	3	0	7
				15	7	8	3				0	8	0	9		0	1	0	11	0	5		0	6	0	4	0	12
				6	9	7	3				0	1	0	3		0	0	0	7	0	7		0	4	0	8	0	4
				13	9	16	5				4	8	8	12		0	1	0	6	0	10		0	7	0	5	0	8
				22	5	2	0				0	5	13	5		0	4	0	14	0	3		0	4	0	5	0	10
				9	3	26	7				20	9	0	8		0	5	0	6	0	9		0	6	0	6	0	3
				16	5	5	7				0	3	9	6		0	7	0	11	0	12		0	6	0	8	0	9
				30	11	9	6				6	8	0	12		0	4	0	5	0	9		0	3	0	10	0	4
				6	6	12	6				0	9	19	10		0	0	0	8	0	1		0	2	0	6	0	8
				4	3	11	9				0	13	20	7		0	5	0	11	0	6		0	4	0	4	0	8
				7	8	18	6				0	9	17	7		0	8	0	5	0	6		1	2	0	6	0	3
				6	6	10	11				0	1	0	5		0	5	0	9	0	5		0	7	0	6	0	3
				13	11	8	7				10	5	0	5		0	7	0	9	0	2		0	1	0	4	0	5
				13	5	0	2				0	9	33	12		0	15	0	8	0	5		0	6	0	9	0	8
				13	11	4	7				0	6	0	6		0	10	0	2	0	5		0	4	0	5	0	3
				1	6	7	3				0	4	8	2		0	6	0	8	0	3		0	5	0	7	0	4
				12	9	16	8				0	9	0	2		0	11	0	1	0	9		0	8	0	5	0	5
				16	8	6	4				0	12	5	3		0	6	0	6	0	6		0	4	0	4	0	5
				5	6	10	6				0	5	21	6		0	1	0	13	0	5		0	6	0	5	0	4
				12	3	13	6				0	7	24	8		0	10	0	6	0	9		0	7	0	4	0	4
				1	6	0	0				0	6	0	10		0	5	0	4	0	5		0	1	0	10	0	6
				4	9	20	11				8	7	8	3		0	7	0	0	0	2		0	7	0	6	0	8
				6	5	6	10				0	7	0	8		0	8	0	8	0	5		0	7	0	5	0	8
				4	4	6	1				0	3	0	6		0	6	0	6	0	3		0	8	0	4	0	12
				12	7	7	3				23	13	0	5		0	2	0	7	0	6		0	2	0	6	0	3
				2	6	2	6				0	7	5	6		0	3	0	3	0	9		0	4	0	5	0	6
				27	13	30	5				0	7	6	1		0	4	0	7	0	8		0	6	0	6	0	5
				12	6	30	9				0	6	6	3		0	6	0	12	0	8		0	5	0	7	0	5
				14	6	28	12				0	11	8	5		0	7	0	6	0	5		0	8	0	4	0	4
				9	3	12	11				1	6	1	11		0	4	0	7	0	5		0	10	0	7	0	7
				5	8	19	5				17	6	0	8		0	7	0	4	0	5		0	2	0	9	0	5
				7	8	10	8				0	6	0	13		0	1	0	5	0	6		0	2	0	4	0	4
				2	3	21	8				18	12	0	4		0	4	0	7	0	6		0	3	0	10	0	8
				14	11	19	6				0	3	9	10		0	10	0	7	0	4		0	5	0	7	0	9
				4	8	20	12				12	3	9	8		0	8	0	5	0	6		0	2	0	7	0	3
				7	10	37	16				0	11	0	11		0	3	0	2	0	8		0	6	0	10	0	6
				5	7	3	10				5	6	0	4		0	9	0	5	0	3		0	6	0	13	0	5
				16	5	3	7				0	4	4	5		0	8	0	5	0	7		0	0	0	15	0	7
				16	5	12	10				8	7	15	4		0	6	0	13	0	5		0	2	0	9	0	6
				12	7	22	8				13	11	0	12		0	4	0	4	0	3		0	3	0	3	0	2
				10	3	6	7				10	6	25	11		0	6	0	9	0	2		0	4	0	6	0	5
				3	8	18	7				4	11	0	4		0	3	0	6	0	4		0	8	0	9	0	5
				19	13	20	12				0	2	24	7		0	6	0	4	0	3		0	3	0	5	0	5
				3	5	23	9				0	8	0	4		0	9	0	12	0	12		0	6	0	5	0	7
				5	4	7	3				1	4	2	5		0	12	0	4	0	6		0	2	0	7	0	3
				13	5	14	6				12	4	13	9		0	9	0	7	0	6		0	3	0	11	0	2
				26	7	16	6				0	6	1	7		0	5	0	7	0	7		0	3	0	7	0	11
				18	5	16	3				1	9	0	11		0	7	0	10	0	13		0	5	0	4	0	5
				15	10	25	7				0	2	24	8		0	12	0	14	0	4		0	3	0	6	0	6
				12	8	6	3				0	8	0	5		0	9	0	10	0	2		0	4	0	9	0	6
				16	3	22	10				0	10	1	14		0	5	0	4	0	4		0	8	0	9	0	10
				12	3	12	11				0	4	18	8		0	0	0	7	0	11		0	4	0	8	0	2
				10	6	25	7				0	6	1	4		0	11	0	3	0	2		0	4	0	9	0	7
				6	7	20	8				0	5	0	7		0	8	0	7	0	8		0	3	0	4	0	7
				15	17	17	8				0	9	11	7		0	9	0	3	0	6		0	6	0	5	0	9
				6	6	4	18				0	3	6	14		0	6	0	8	0	6		0	3	0	6	0	6
				4	11	5	5				0	7	17	5		0	3	0	7	0	4		0	5	0	3	0	8
				8	7	31	10				0	7	0	4		0	7	0	6	0	7		0	5	0	6	0	4
				14	7	13	5				0	7	0	4		0	10	0	6	0	3		0	7	0	10	0	7
				7	6	16	9				0	9	10	12		0	7	0	4	0	7		0	3	0	10	0	9
				5	4	7	12				26	8	32	11		0	5	0	9	0	4		0	3	0	5	0	6
				8	1	8	9				0	4	15	7		0	10	0	8	0	5		0	4	0	6	0	5
				19	7	20	4				0	4	0	7		0	3	0	6	0	6		0	4	0	7	0	5
				3	2	16	11				0	9	0	6		0	3	0	3	0	5		0	1	0	3	0	4
				1	6	15	6				0	5	9	13		0	6	0	4	0	4		0	1	0	11	0	4
				10	4	16	6				11	3	0	16		0	13	0	6	0	5		0	4	0	11	0	1
				3	2	22	7				17	5	0	10		0	3	0	12	0	4		0	6	0	7	0	5
				11	8	8	3				0	7	16	5		0	3	0	3	0	5		0	6	0	7	0	5
				6	6	26	6				0	9	7	6		0	9	0	5	0	4		0	4	0	4	0	7
				5	8	19	5				4	10	5	7		0	3	0	10	0	5		0	5	0	3	0	8
				21	9	2	9				0	3	0	9		0	4	0	2	0	5		0	0	0	10	0	7
				26	6	9	8				9	7	0	5		0	8	0	5	0	5		0	6	0	8	0	6
				6	3	16	18				0	8	0	7		0	5	0	4	0	5		0	4	0	8	0	3
				3	3	15	10				17	9	0	3		0	2	0	3	0	9		0	3	0	8	0	7
				16	1	15	4				0	4	20	10		0	8	0	10	0	6		0	5	0	8	0	3
				14	8	9	6				7	8	7	6		0	6	0	9	0	8		0	3	0	9	0	7
				5	5	32	10				15	15	1	5		0	9	0	7	0	13		0	1	0	12	0	4
				0	4	13	7				0	7	6	12		0	3	0	2	0	3		0	2	0	8	0	3
				2	5	24	13				2	6	0	3		0	9	0	4	0	7		0	5	0	7	0	8
				3	3	10	4				0	12	0	7		0	7	0	5	0	2		0	8	0	3	0	2
				10	2	21	8				12	6	0	4		0	11	0	6	0	6		0	3	0	5	0	6
				8	2	10	6				0	3	0	6		0	7	0	3	0	5		0	2	0	4	0	4
				2	3	12	7				0	8	0	6		0	11	0	10	0	9		0	6	0	9	0	3
				11	6	22	11				0	9	26	8		0	4	0	6	0	7		0	4	0	7	0	3
				3	1	13	5				3	6	0	0		0	5	0	5	0	5		0	5	0	3	0	5
				7	6	3	4				2	2	0	6		0	3	0	7	0	6		0	5	0	6	0	4
				12	6	30	10				0	8	4	2		0	6	0	12	0	4		0	0	0	1	0	7
				7	4	18	6				0	10	27	3		0	6	0	7	0	5		0	2	0	4	0	5
				6	6	17	12				1	8	18	5		0	2	0	9	0	8		0	6	0	6	0	7
				1	2	25	9				0	6	0	11		0	3	0	7	0	7		0	4	0	7	0	3
				14	5	16	11				0	7	0	9		0	6	0	0	0	7		0	2	0	7	0	3
				8	4	36	9				0	6	43	9		0	7	0	2	0	6		0	2	0	10	0	10
				4	3	23	12				4	6	13	8		0	6	0	2	0	11		0	4	0	4	0	10
				13	3	15	10				0	9	35	9		0	5	0	5	0	4		0	2	0	7	0	6
				10	6	15	3				5	11	6	1		0	2	0	5	0	5		0	3	0	7	0	7
				7	9	8	11				2	10	8	14		0	2	0	3	0	5		0	5	0	3	0	10
				5	3	10	8				23	5	28	13		0	3	0	4	0	12		0	4	0	9	0	7
				1	2	22	7				16	6	4	9		0	5	0	6	0	6		0	8	0	7	0	4
				8	5	13	4				32	10	26	10		0	3	0	5	0	5		0	3	0	9	0	11
				6	4	18	11				0	11	18	9		0	7	0	9	0	6		0	5	0	12	0	7
				12	7	20	8				11	9	10	5		0	7	0	9	0	10		0	8	0	9	0	1
				6	8	4	4				0	5	0	3		0	8	0	5	0	2		0	2	0	6	0	10
				8	6	28	8				11	3	0	6		0	10	0	2	0	4		0	2	0	12	0	5
				9	11	20	10				0	9	0	3		0	3	0	3	0	6		0	2	0	4	0	9
				24	10	23	7				3	4	12	9		0	7	0	6	0	2		0	1	0	6	0	10
				4	5	12	5				0	6	0	6		0	4	0	1	0	4		0	6	0	8	0	5
				9	6	30	11				1	11	0	13		0	4	0	12	0	5		0	7	0	7	0	5
				9	3	1	4				1	8	11	7		0	3	0	8	0	6		0	6	0	2	0	5
				10	4	16	7				0	1	0	3		0	8	0	4	0	5		0	5	0	10	0	7
				1	7	28	10				0	2	0	10		0	4	0	8	0	4		0	8	0	4	0	5
				5	2	19	5				1	15	0	14		0	6	0	8	0	14		0	3	0	8	0	5
				2	3	8	5				0	5	24	9		0	10	0	5	0	6		0	4	0	8	0	2
				2	8	15	7				9	2	0	15		0	2	0	6	0	5		0	6	0	9	0	3
				18	5	5	7				0	6	12	10		0	6	0	9	0	10		0	2	0	8	0	9
				8	4	34	15				0	10	25	9		0	7	0	3	0	9		0	5	0	7	0	4
				20	9	15	7				15	10	10	2		0	7	0	1	0	4		0	0	0	5	0	5
				11	13	35	6				13	12	9	7		0	8	0	6	0	2		0	5	0	3	0	7
				10	12	20	10				0	12	10	5		0	4	0	1	0	5		0	8	0	7	0	4
				9	8	8	7				0	9	0	5		0	6	0	2	0	8		0	3	0	3	0	4
				3	6	10	1				1	6	0	7		0	6	0	4	0	7		0	5	0	7	0	8
				10	5	19	8				1	12	0	10		0	8	0	10	0	8		0	4	0	8	0	7
				4	5	20	6				0	4	0	3		0	3	0	2	0	6		0	7	0	4	0	9
				16	7	14	11				0	5	14	8		0	3	0	6	0	8		0	4	0	5	0	6
				9	6	14	3				0	6	17	8		0	5	0	9	0	8		0	7	0	6	0	2
				8	10	20	5				13	10	5	7		0	6	0	3	0	6		0	2	0	5	0	3
				19	6	30	7				0	4	8	5		0	11	0	9	0	3		0	4	0	6	0	6
				5	4	22	11				0	7	0	8		0	8	0	3	0	6		0	6	0	4	0	7
				11	9	25	5				0	8	10	11		0	7	0	6	0	8		0	11	0	13	0	9
				6	6	20	7				0	11	0	6		0	8	0	7	0	8		0	4	0	5	0	4
				11	7	14	9				0	3	15	21		0	8	0	5	0	1		0	12	0	5	0	7
				15	5	15	4				19	12	0	6		0	7	0	3	0	6		0	2	0	9	0	8
				16	9	21	7				29	7	0	5		0	8	0	5	0	5		0	7	0	6	0	10
				8	8	25	11				0	7	0	6		0	6	0	7	0	5		0	6	0	7	0	7
				12	10	6	9				6	5	14	4		0	8	0	7	0	6		0	6	0	6	0	2
				18	17	9	16				0	1	0	4		0	8	0	8	0	7		0	2	0	6	0	4
				9	6	12	9				5	9	0	5		0	6	0	4	0	3		0	5	0	12	0	5
				6	4	7	8				1	3	40	21		0	6	0	6	0	6		0	5	0	7	0	4
				7	4	18	6				0	1	0	5		0	6	0	11	0	1		0	8	0	5	0	7
				18	2	28	14				0	7	5	7		0	10	0	1	0	4		0	4	0	4	0	10
				8	7	26	16				7	7	0	6		0	7	0	8	0	6		0	4	0	9	0	10
				15	5	10	7				0	6	9	5		0	8	0	4	0	0		0	3	0	8	0	4
				1	4	23	9				0	7	0	2		0	6	0	8	0	7		0	3	0	5	0	8
				11	6	17	9				2	10	0	11		0	10	0	0	0	3		0	7	0	6	0	5
				19	4	14	5				0	6	0	5		0	4	0	4	0	11		0	4	0	7	0	6
				9	7	21	13				20	12	0	2		0	7	0	6	0	7		0	3	0	8	0	3
				1	7	11	9				0	5	35	12		0	4	0	1	0	5		0	5	0	4	0	10
				22	14	22	7				7	9	21	9		0	8	0	2	0	4		0	8	0	9	0	6
				16	10	5	8				3	5	0	9		0	4	0	5	0	6		0	3	0	8	0	6
				7	6	8	9				0	9	21	7		0	6	0	13	0	5		0	3	0	6	0	4
				5	7	4	4				1	3	17	4		0	4	0	5	0	7		0	2	0	13	0	6
				29	7	4	8				0	7	29	14		0	4	0	2	0	8		0	7	0	6	0	6
				13	7	16	8				0	6	0	4		0	1	0	6	0	12		0	5	0	6	0	6
				5	7	21	2				10	12	15	11		0	6	0	2	0	3		0	9	0	7	0	4
				13	6	16	8				0	5	0	6		0	6	0	4	0	10		0	9	0	8	0	12
				8	4	14	6				0	9	0	4		0	5	0	4	0	2		0	5	0	5	0	5
				15	3	2	6				0	4	21	8		0	8	0	7	0	4		0	3	0	9	0	5
				8	6	9	6				0	12	0	5		0	7	0	8	0	5		0	4	0	7	0	6
				10	9	5	10				0	10	7	3		0	8	0	2	0	10		0	7	0	6	0	3
				1	8	11	7				1	11	0	10		0	6	0	6	0	6		0	3	0	10	0	3
				10	4	6	8				0	6	21	6		0	10	0	2	0	13		0	7	0	4	0	8
				4	3	11	4				0	5	14	11		0	8	0	11	0	3		0	11	0	7	0	7
				12	4	14	4				19	18	0	4		0	3	0	4	0	5		0	7	0	5	0	5
				19	9	13	12				0	8	27	8		0	6	0	7	0	10		0	7	0	4	0	3
				12	6	15	5				0	7	7	1		0	3	0	4	0	12		0	4	0	11	0	9
				24	9	6	5				0	4	10	10		0	9	0	5	0	7		0	6	0	8	0	7
				7	3	16	5				4	13	3	2		0	9	0	4	0	15		0	10	0	2	0	9
				2	7	23	5				0	8	0	8		0	4	0	8	0	2		0	3	0	10	0	3
				18	7	22	8				0	7	11	6		0	6	0	4	0	4		0	5	0	10	0	3
				28	7	21	4				5	9	9	7		0	8	0	11	0	10		0	7	0	5	0	7
				3	4	15	11				0	3	0	12		0	10	0	3	0	6		0	11	0	2	0	10
				6	7	10	12				0	1	0	6		0	7	0	6	0	3		0	11	0	13	0	6
				9	6	1	5				0	9	0	8		0	5	0	5	0	7		0	10	0	7	0	6
				0	0	16	8				24	12	15	7		0	2	0	4	0	7		0	7	0	7	0	4
				13	3	19	11				0	6	24	6		0	4	0	3	0	13		0	4	0	9	0	3
				13	6	14	2				3	9	0	11		0	7	0	6	0	4		0	10	0	8	0	12
				35	2	20	9				0	2	7	8		0	3	0	7	0	3		0	1	0	10	0	8
				10	5	23	7				0	9	5	15		0	3	0	3	0	6		0	5	0	11	0	10
				8	7	18	13				0	13	0	7		0	3	0	6	0	8		0	4	0	8	0	7
				20	7	8	4				0	1	0	10		0	7	0	5	0	7		0	3	0	7	0	10
				0	0	1	13				0	6	4	6		0	9	0	12	0	6		0	6	0	12	0	6
				22	12	24	2				0	10	6	5		0	6	0	4	0	2		1	5	0	4	0	7
				6	7	7	5				0	6	0	5		0	7	0	5	0	5		0	9	0	6	0	4
				28	12	21	8				0	12	0	0		0	6	0	3	0	4		0	4	0	7	0	6
				14	4	18	5				0	6	13	6		0	3	0	6	0	6		0	10	0	5	0	3
				6	7	10	9				0	8	21	6		0	2	0	8	0	5		0	5	0	11	0	5
				13	12	2	4				0	8	0	7		0	3	0	5	0	5		0	2	0	8	0	6
				5	5	12	5				13	14	0	5		0	4	0	3	0	4		0	2	0	8	0	6
				0	1	14	8				2	4	6	5		0	8	0	2	0	6		0	6	0	10	0	4
				6	8	16	8				0	5	0	8		0	11	0	5	0	4		0	7	0	9	0	4
				12	4	10	9				0	9	14	9		0	2	0	3	0	1		0	6	0	9	0	5
				4	12	22	8				0	4	15	8		0	5	0	10	0	6		0	4	0	5	0	1
				0	0	29	8				0	8	0	5		0	6	0	9	0	13		0	7	0	4	0	11
				15	7	14	7				0	7	0	4		0	3	0	9	0	2		0	4	0	8	0	7
				0	0	29	5				0	4	7	5		0	4	0	5	0	10		0	8	0	6	0	7
				7	6	2	7				0	7	0	4		0	7	0	8	0	5		0	12	0	2	0	8
				0	0	9	5				21	9	1	9		0	4	0	17	0	6		0	8	0	6	0	6
				5	5	14	5				1	5	10	7		0	3	0	7	0	15		0	7	0	8	0	4
				7	6	11	6				0	6	6	6		0	3	2	5	0	3		0	4	0	4	0	4
				24	10	19	8				0	5	19	11		0	6	0	7	0	5		0	4	0	5	0	10
				5	5	10	11				0	4	32	7		0	2	0	4	0	7		0	3	0	2	0	6
				11	9	7	3				0	6	8	13		0	7	0	8	0	4		0	4	0	6	0	6
				9	5	39	5				35	4	0	8		0	4	0	5	0	1		0	8	0	5	0	6
				0	1	12	4				0	6	0	4		0	7	0	5	0	9		0	3	0	4	0	11
				0	3	19	8				0	9	20	5		0	6	0	10	0	4		0	7	0	7	0	9
				8	9	25	8				0	5	8	2		0	5	0	7	0	8		0	10	0	8	0	4
				3	9	18	18				0	3	0	8		0	7	0	6	0	5		0	7	0	7	0	8
				7	10	14	10				0	8	0	7		0	5	0	10	0	8		0	5	0	3	0	6
				13	9	9	7				0	8	0	8		0	11	0	10	0	9		1	9	0	3	0	4
				10	9	23	10				0	8	0	4		0	11	0	3	0	3		0	9	0	2	0	9
				7	9	23	8				0	8	12	13		0	3	0	3	0	11		0	7	0	7	0	3
				9	13	4	8				7	4	18	7		0	4	0	7	0	12		0	5	0	8	0	7
				11	9	18	10				0	5	0	6		0	13	0	7	0	6		0	8	0	10	0	2
				2	0	44	22				13	11	0	8		0	6	0	10	0	6		0	8	0	6	0	6
				7	6	30	10				4	10	0	4		0	9	0	5	0	5		0	7	0	3	0	4
				4	6	20	4				0	5	20	7		0	7	0	3	0	2		0	9	0	5	0	5
				8	4	22	8				16	5	0	4		0	8	0	10	0	7		0	9	0	11	0	12
				12	12	17	7				2	11	27	7		0	4	0	5	0	7		0	4	0	3	0	8
				17	18	0	5				0	4	7	3		0	6	0	4	0	6		0	10	0	6	0	8
				6	2	28	10				4	3	17	6		0	7	0	7	0	2		0	7	0	8	0	4
				4	8	37	10				0	3	0	5		0	6	0	8	0	6		0	8	0	4	0	9
				6	6	11	8				1	3	8	2		0	5	0	5	0	8		0	6	0	6	0	5
				3	4	14	12				15	14	0	7		0	5	0	6	0	14		0	8	0	6	0	7
				5	5	0	3				2	5	9	3		0	6	0	5	0	2		0	4	0	11	0	7
				6	10	19	5				29	7	9	9		0	14	0	5	0	6		0	7	0	4	0	4
				3	4	10	10				15	7	21	7		0	9	0	8	0	3		0	8	0	4	0	8
				4	9	7	8				0	8	24	9		0	4	0	12	0	4		0	9	0	6	0	11
				5	4	36	11				0	4	4	7		0	6	0	3	0	5		0	4	0	7	0	4
				18	8	20	9				8	6	0	7		0	2	0	4	0	5		0	3	0	6	0	7
				7	6	38	10				0	4	9	4		0	14	0	9	0	5		0	4	0	6	0	3
				10	6	19	5				15	5	7	6		0	8	0	4	0	5		0	5	0	2	0	9
				20	7	1	7				0	5	7	6		0	7	0	5	0	6		0	4	0	9	0	4
				2	2	18	6				0	9	0	3		0	6	0	8	0	8		0	11	0	7	0	6
				10	7	28	10				0	5	18	8		0	7	0	5	0	9		0	3	0	4	0	10
				24	6	20	11				10	11	15	9		0	3	0	3	0	5		0	5	0	5	0	8
				11	6	11	4				6	5	0	5		0	7	0	5	0	4		0	2	0	10	0	3
				15	9	23	7				8	1	9	6		0	2	0	4	0	4		0	4	0	8	0	1
				13	5	4	5				21	9	0	9		0	4	0	6	0	7		0	2	0	8	0	6
				16	6	17	11				0	8	0	12		0	2	0	9	0	8		0	1	0	4	0	6
				10	13	16	10				0	7	0	7		0	3	0	9	0	7		0	4	0	8	0	7
				6	12	13	9				1	3	0	7		0	6	0	6	0	4		0	2	0	5	0	3
				4	8	16	7				0	4	0	5		0	2	0	13	0	6		0	4	0	8	0	6
				3	7	21	13				19	9	0	8		0	6	0	7	0	11		0	4	0	4	0	1
				9	4	16	4				0	8	9	7		0	5	0	7	0	4		0	2	0	4	0	4
				6	9	22	9				0	7	0	6		0	3	0	5	0	11		0	9	0	4	0	5
				8	7	16	4				3	4	10	7		0	9	0	8	0	6		0	4	0	7	0	5
				15	6	35	12				0	6	0	10		0	5	0	7	0	3		0	5	0	6	0	7
				11	5	15	7				0	6	19	6		0	10	0	11	0	11		0	4	0	12	0	7
				14	6	10	4				1	12	0	13		0	7	0	4	0	5		0	6	0	6	0	1
				5	5	17	10				8	6	0	6		0	4	0	7	0	8		0	8	0	1	0	8
				2	3	21	5				1	5	0	6		0	5	0	5	0	6		0	6	0	5	0	6
				6	5	14	10				3	7	21	9		0	10	0	8	0	10		0	4	0	6	0	6
				11	6	10	5				2	9	10	5		0	3	0	11	0	3		0	2	0	4	0	7
				5	3	9	11				0	9	0	6		0	3	0	8	0	2		0	3	0	8	0	4
				8	6	23	10				0	4	12	7		0	10	0	7	0	11		0	3	0	3	0	6
				14	8	7	7				0	4	0	9		0	3	0	2	0	4		0	10	0	5	0	2
				12	6	19	5				0	4	0	5		0	11	0	15	0	6		0	10	0	3	0	9
				5	5	6	4				5	8	0	7		0	5	0	1	0	2		0	6	0	9	0	8
				5	4	11	4				5	11	0	6		0	6	0	8	0	11		0	11	0	6	0	11
				9	7	7	8				0	6	27	6		0	4	0	7	0	2		0	4	0	5	0	5
				5	11	18	7				1	4	1	4		0	6	0	10	0	10		0	4	0	7	0	3
				3	7	20	10				0	7	13	7		0	6	0	3	0	4		0	7	0	0	0	10
				23	7	14	15				12	4	24	13		1	9	0	2	0	5		0	11	0	3	0	5
				12	3	22	9				16	9	0	3		0	9	0	4	0	2		0	6	0	5	0	5
				19	9	2	7				0	4	0	3		0	5	0	9	0	5		0	10	0	5	0	6
				7	6	12	9				0	10	9	16		0	5	0	3	0	3		0	3	0	10	1	4
				11	8	18	6				0	2	15	9		0	7	0	7	0	8		0	4	0	5	0	9
				15	8	13	5				0	4	8	11		0	4	0	3	0	6		0	7	0	10	0	5
				6	8	25	10				0	7	23	8		0	10	0	7	0	1		0	4	0	5	0	7
				23	4	28	10				0	4	40	15		0	1	0	6	0	7		0	4	0	9	0	3
				8	7	20	5				0	8	2	10		0	7	0	8	0	7		0	5	0	8	0	5
				10	5	7	6				0	10	0	8		0	4	0	4	0	6		0	10	0	8	0	7
				5	4	2	6				0	4	0	9		0	12	0	12	0	6		0	8	0	3	0	8
				0	1	16	6				16	7	9	5		0	5	0	9	0	3		0	5	0	9	0	1
				1	1	8	4				0	7	0	7		0	4	0	7	0	6		0	10	0	5	0	2
				3	3	20	6				0	8	0	13		0	2	0	7	0	2		0	1	0	10	0	8
				13	6	4	11				0	8	2	6		0	4	0	8	0	7		0	3	0	1	0	16
				9	6	12	6				4	7	5	5		0	5	0	8	0	7		0	6	0	5	0	4
				11	7	11	12				1	10	0	10		0	3	0	9	0	7		0	6	0	5	0	7
				3	1	7	8				0	7	0	9		0	8	0	7	0	5		0	7	0	5	0	12
				3	1	11	8				6	2	11	8		0	7	0	8	0	7		0	6	0	7	0	6
				6	5	3	7				0	6	16	4		0	1	0	8	0	8		0	4	0	7	0	8
				8	5	9	6				0	8	0	8		0	4	0	7	0	5		0	7	0	8	0	7
				4	7	34	15				9	6	29	6		0	7	0	6	0	4		0	8	0	6	0	5
				4	7	26	10				0	4	0	2		0	6	0	9	0	8		0	2	0	6	0	7
				18	9	20	12				40	13	0	0		0	8	0	11	0	5		0	12	0	10	0	2
				17	4	6	11				17	8	6	6		0	12	0	13	0	7		0	2	0	9	0	4
				12	13	12	12				16	6	0	6		0	8	0	5	0	9		0	5	0	6	0	5
				3	5	24	6				3	6	0	1		0	8	0	4	0	7		0	3	0	9	0	5
				14	4	13	12				1	7	18	5		0	5	0	5	0	4		0	10	0	10	0	4
				16	4	16	9				0	3	0	1		0	5	0	9	0	2		0	5	0	7	0	5
				3	1	3	1				0	5	29	10		0	7	0	10	0	6		0	7	0	6	0	5
				12	8	8	4				0	4	9	13		0	5	0	2	0	7		0	4	0	3	0	5
				7	6	23	6				0	10	10	2		0	4	0	8	0	8		0	4	0	10	0	6
				11	2	2	7				0	6	0	7		0	2	0	10	0	7		0	2	0	3	0	4
				10	8	17	9				11	9	0	4		0	6	0	2	0	4		0	3	0	5	0	10
				12	5	4	6				9	5	0	9		0	4	0	5	0	3		0	5	0	11	0	3
				8	8	20	10				0	3	0	7		0	7	0	6	0	9		0	4	0	9	0	4
				7	5	26	10				0	10	10	6		0	3	0	9	0	8		0	3	0	5	0	9
				12	3	9	2				1	7	0	5		0	6	0	5	0	13		0	7	0	5	0	8
				6	7	14	10				9	5	0	3		0	4	0	7	0	8		0	4	0	7	0	2
				5	5	24	14				0	8	26	9		0	3	0	7	0	5		0	3	0	5	0	5
				6	2	36	9				0	5	8	4		0	8	0	9	0	5		0	11	0	12	0	3
				11	7	25	6				0	2	0	6		0	3	0	1	0	5		0	4	0	3	0	4
				17	5	11	4				0	10	11	11		0	10	0	4	0	10		0	2	0	11	0	5
				5	7	13	8				0	2	18	7		0	0	0	9	0	6		0	8	0	5	0	8
				6	6	26	10				0	7	0	9		0	9	0	7	0	10		0	7	0	4	0	7
				6	8	11	9				0	4	0	4		0	13	0	3	0	8		0	3	0	1	0	7
				3	8	4	7				6	7	0	1		0	3	0	13	0	10		0	3	0	10	0	6
				2	6	12	9				0	6	0	3		0	3	0	8	0	5		0	5	0	8	0	7
				12	7	17	6				0	7	0	7		0	9	0	5	0	6		0	7	0	9	0	8
				13	6	9	6				6	13	11	10		0	4	0	2	0	5		0	4	0	6	0	6
				2	3	15	5				0	6	0	3		0	6	0	7	0	4		0	7	0	10	0	11
				3	4	7	5				2	5	9	8		0	8	0	4	0	2		0	8	0	11	0	7
				2	6	14	10				0	7	2	10		0	6	0	4	0	9		0	5	0	6	0	4
				3	3	19	10				0	6	11	3		0	0	0	8	0	5		0	4	0	6	0	6
				2	4	4	9				0	7	0	10		0	8	0	7	0	7		0	4	0	11	0	9
				4	7	17	16				0	7	17	9		0	9	0	7	0	10		0	12	0	9	0	8
				9	4	16	9				0	4	0	7		0	6	0	4	3	9		0	4	0	3	0	5
				14	5	24	6				14	8	0	5		1	5	0	6	0	12		0	5	0	7	0	5
				4	6	23	9				0	6	17	12		0	9	0	6	0	3		0	12	0	6	0	5
				1	11	15	10				0	3	19	6		0	9	0	2	0	6		0	9	0	6	0	6
				3	6	7	10				2	9	14	6		0	2	0	2	0	6		0	6	0	8	0	6
				2	6	20	9				4	4	0	9		0	7	0	6	0	3		1	0	0	5	0	9
				2	4	10	13				0	8	24	4		0	8	0	9	0	7		0	7	0	3	0	7
				4	10	7	3				0	7	0	7		0	5	0	7	0	5		0	5	0	5	0	5
				9	9	4	8				20	9	2	7		0	5	0	8	0	2		0	4	0	10	0	5
				5	2	6	12				6	12	8	7		0	8	0	5	0	6		0	2	0	6	0	4
				4	6	7	11				0	10	0	6		0	8	0	7	0	4		0	3	0	2	0	4
				8	8	22	5				6	7	0	3		0	9	0	4	0	7		0	5	0	7	0	8
				11	5	9	3				0	4	2	10		0	9	0	8	0	8		0	7	0	5	0	9
				16	3	23	6				0	5	0	11		0	6	0	9	0	4		0	6	0	7	0	4
				15	4	9	6				0	5	0	4		0	10	0	9	0	8		0	6	0	5	0	4
				5	9	32	13				0	8	0	0		0	8	0	5	0	9		0	5	0	6	0	3
				7	5	29	8				0	9	0	5		0	7	0	9	0	2		0	3	0	3	0	8
				11	9	24	8				0	6	0	6		0	10	0	10	0	7		0	14	0	9	0	3
				2	6	32	12				0	13	18	8		0	3	0	8	0	7		0	6	0	13	0	5
				2	3	17	4				0	9	0	12		0	3	0	8	0	10		0	6	0	7	0	6
				4	8	29	5				0	11	0	0		0	9	0	4	0	2		0	3	0	12	0	6
				8	11	19	11				2	4	0	9		0	4	0	7	0	8		0	8	0	9	0	6
				6	6	16	3				0	6	2	4		1	10	0	8	0	9		0	10	0	6	0	5
				0	2	12	9				0	7	0	10		0	4	0	8	0	11		0	3	0	7	0	10
				19	2	17	6				17	9	21	7		0	6	0	3	0	11		0	4	0	11	0	5
				6	9	13	6				3	6	6	11		0	3	0	9	0	6		0	5	0	4	0	2
				8	6	33	9				18	8	0	11		0	4	0	7	0	5		0	10	0	8	0	7
				11	7	15	3				1	6	5	10		0	4	0	12	0	6		0	5	0	2	0	2
				5	5	6	8				22	6	12	10		0	4	0	6	0	8		0	2	0	1	0	6
				26	1	13	11				0	2	0	4		0	3	0	3	0	16		0	4	0	1	0	5
				8	5	15	9				0	7	16	3		0	7	0	7	0	4		0	9	0	6	0	8
				3	3	6	9				0	2	7	10		0	6	0	4	0	8		0	4	0	4	0	5
				10	5	18	9				0	9	0	0		0	6	0	3	0	10		0	3	0	5	0	8
				2	9	29	10				1	9	0	0		0	3	0	6	0	4		0	5	0	8	0	6
				3	9	16	7				0	8	0	1		0	2	0	2	0	4		0	4	0	6	0	1
				1	8	4	3				1	9	0	4		0	6	0	9	0	9		0	10	0	2	0	10
				9	5	14	5				0	7	3	6		0	12	0	7	0	6		0	3	0	9	0	4
				8	5	21	5				1	6	0	4		0	6	0	5	0	5		0	3	0	6	0	10
				17	9	5	8				11	14	12	7		0	5	0	4	0	6		0	7	0	7	0	8
				16	10	14	12				3	5	0	6		0	10	0	10	0	6		0	5	0	9	0	6
				7	3	11	8				19	4	14	8		0	0	0	3	0	6		0	6	0	9	0	5
				17	5	12	13				5	12	0	8		0	8	0	7	0	8		0	7	0	2	0	4
				6	7	30	12				0	8	0	4		0	7	0	8	0	6		0	3	0	9	0	5
				10	10	24	8				0	12	14	13		0	9	0	10	0	3		0	1	0	6	0	8
				14	3	21	6				12	7	0	6		0	5	0	5	0	3		0	8	0	3	0	7
				12	6	7	9				0	6	0	3		0	3	0	0	0	14		0	3	0	14	0	7
				11	5	18	5				0	6	25	6		0	2	0	7	0	7		0	2	0	6	0	1
				11	12	19	5				0	7	0	9		0	6	0	0	0	8		0	9	0	6	0	5
				2	3	10	6				4	4	0	9		0	4	0	5	0	12		0	3	0	6	0	7
				7	6	20	10				2	4	6	3		0	3	0	9	0	4		0	7	0	10	0	10
				7	4	10	9				0	4	1	6		0	4	0	1	0	8		0	4	0	5	0	8
				4	6	20	8				27	14	10	5		0	6	0	19	0	4		0	4	0	9	0	1
				12	10	9	3				19	6	6	8		0	4	0	10	0	5		0	6	0	10	0	3
				9	9	25	9				5	3	0	10		0	7	0	2	0	6		0	4	0	6	0	9
				11	6	6	4				0	13	5	10		0	7	0	6	0	5		0	1	0	7	0	3
				9	3	29	11				0	2	0	8		0	3	0	5	0	4		0	5	0	3	0	8
				3	5	15	8				0	4	0	2		0	5	0	4	0	4		0	1	0	5	0	1
				11	8	12	8				0	11	0	6		0	3	0	3	0	2		0	6	0	9	0	5
				10	12	20	11				0	10	0	5		0	2	0	4	0	8		0	7	0	2	0	7
				2	1	12	7				0	5	29	12		0	5	0	1	0	1		0	4	0	8	0	6
				5	5	6	4				0	5	2	7		0	5	0	5	0	7		0	5	0	7	0	10
				13	5	18	8				1	5	0	6		0	5	0	6	0	14		0	5	0	11	0	8
				4	6	21	12				0	7	0	5		0	2	0	4	0	5		0	2	0	7	0	7
				16	5	33	14				0	5	5	10		0	3	0	5	0	6		0	6	0	4	0	9
				10	7	23	9				12	9	0	6		0	6	0	8	0	9		0	3	0	1	0	4
				11	5	2	2				0	5	9	3		0	4	0	5	0	2		0	8	0	7	0	6
				13	5	9	4				15	4	20	10		0	9	0	3	0	4		0	2	0	3	0	2
				20	6	15	10				0	10	1	6		0	5	0	8	0	5		0	6	0	5	0	10
				10	3	14	4				10	5	14	4		0	3	0	6	0	4		0	4	0	6	0	3
				3	4	18	16				0	6	0	4		0	2	0	7	0	6		0	14	0	4	0	6
				5	8	21	6				0	5	6	6		0	7	0	5	0	6		0	4	0	5	0	6
				5	4	36	18				1	12	3	8		0	3	0	2	0	2		0	5	0	5	0	5
				17	12	9	8				0	11	24	4		0	5	0	4	0	10		0	6	0	15	0	8
				2	11	2	4				14	13	8	12		0	11	0	9	0	4		0	6	0	4	0	4
				11	10	11	6				0	16	18	3		0	1	0	6	0	3		0	1	0	9	0	4
				29	9	12	7				1	6	0	6		0	9	0	3	0	1		0	3	0	3	0	7
				1	3	9	8				2	14	0	8		0	3	0	6	0	5		0	2	0	7	0	4
				6	9	25	11				0	7	0	5		0	6	0	4	0	4		0	4	0	6	0	7
				4	6	6	10				2	5	14	4		0	10	0	3	0	9		0	4	0	13	0	4
				3	4	26	7				16	8	0	5		0	8	0	7	0	10		0	4	0	6	0	9
				10	6	13	12				0	4	0	6		0	6	0	5	0	10		0	5	0	6	0	7
				10	11	10	8				0	4	15	5		0	3	0	5	0	2		0	5	0	13	0	7
				9	6	14	4				0	12	0	3		0	4	0	1	0	9		0	4	0	12	0	4
				1	8	16	6				0	6	17	5		0	7	0	5	0	3		0	5	0	13	0	1
				2	3	13	4				0	8				0	5	0	4	0	7		0	8	0	12	0	7
				4	6	19	9				20	7				0	7	0	10	0	6		0	5	0	6	0	3
				10	4	15	7				0	9				0	7	0	9	0	13		0	5	0	3	0	7
				25	10	14	7				0	6				0	6	0	10	0	7		0	8	0	4	0	4
				10	9	23	8				0	6				0	3	0	2	0	9		0	9	0	5	0	4
				14	6	19	3				15	12				0	7	0	8	0	3		0	7	0	9	0	7
				18	9	14	4				0	6				0	9	0	4	0	4		0	5	0	3	0	4
				13	7	10	4				0	9				0	3	0	13	0	3		0	4	0	9	0	6
				24	8	30	7				17	6				0	8	0	8	0	6		0	4	0	7	0	7
				6	8	24	15				0	8				0	6	0	4	0	3		0	10	0	6	0	10
				2	4	16	6				0	7				0	4	0	11	0	7		0	5	0	7	0	6
				15	1	20	10				0	7				0	8	0	3	0	6		0	6	0	7	0	4
				11	4	16	7				14	11				0	11	0	4	0	2		0	4	0	4	0	9
				21	3	10	6				0	4				0	7	0	4	0	4		0	4	0	5	0	9
				4	7	12	10				0	8				0	3	0	5	0	5		0	3	0	3	0	2
				13	5	17	6				0	3				0	9	0	3	0	4		0	11	0	6	0	6
				3	3	13	7				9	7				0	8	0	4	0	4		0	3	0	10	0	2
				9	9	7	2				0	5				0	7	0	4	0	8		0	4	0	6	0	5
				2	6	5	5				1	12				0	9	0	8	0	10		0	7	0	6	0	5
				9	6	35	13				38	17				0	8	0	2	0	11		0	3	0	10	0	10
				9	9	29	7				0	5				0	4	0	6	0	8		0	3	0	6	0	3
				19	6	9	10				0	8				0	6	0	5	0	4		0	4	0	11	0	6
				14	5	15	2				0	5				0	5	0	3	0	8		0	4	0	7	0	2
				15	5	5	2				0	5				0	3	0	3	0	3		0	5	0	2	0	6
				22	9	9	2				0	10				0	5	0	3	0	7		0	4	0	2	0	7
				10	3	12	7				0	5				0	7	0	5	0	9		0	3	0	0	0	0
				20	9	13	9				0	6				0	10	0	10	0	3		0	6	0	3	0	12
				44	17	37	14				0	7				0	7	0	6	0	8		0	3	0	8	0	2
				7	11	12	10				0	6				0	14	0	3	0	4		0	10	0	7	0	3
				30	7	28	12				0	4				0	3	0	8	0	6		0	4	0	4	0	5
				21	13	9	8				0	6				0	8	0	8	0	6		0	8	0	6	0	5
				12	2	2	5				14	11				0	3	0	6	0	3		0	1	0	7	0	12
				16	8						0	10				0	6	0	8	0	8		0	7	0	4	0	8
				20	10						0	8				0	5	0	2	0	5		0	6	0	5	0	4
				1	3						8	7				0	12	0	7	0	5		0	4	0	6	0	3
				17	5						0	8				0	5	0	5	0	9		0	8	0	5	0	6
				18	5						0	6				0	6	0	6	0	11		0	3	0	5	0	10
				25	11						0	5				0	8	0	6	0	3		0	5	0	10	0	13
				10	5						0	6				0	9	0	5	0	3		0	5	0	19	0	6
				17	7						11	10				0	4	0	9	0	3		0	5	0	5	0	10
				11	8						0	6				0	10	0	6	0	6		0	8	0	4	0	4
				9	2						1	6				0	12	0	9	0	4		0	8	0	5	0	3
				7	7						0	7				0	5	0	4	0	3		0	7	0	11	0	2
				7	4						6	5				0	3	0	8	0	4		0	1	0	6	0	7
				15	5						1	7				0	3	0	6	0	3		0	3	0	6	0	4
				2	0						0	4				0	6	0	2	0	5		0	11	0	4	0	8
				9	8						0	1				0	6	0	5	0	6		0	7	0	8	0	6
				8	11						0	11				0	3	0	4	0	8		0	5	0	4	0	5
				16	4						0	2				0	4	0	5	0	6		0	6	0	14	0	8
				13	6						0	0				0	5	0	10	0	11		0	3	0	6	0	6
				21	5						0	1				0	3	0	8	0	3		0	5	0	12	0	6
				4	4						65	28				0	7	0	12	0	9		0	4	0	5	0	8
				6	6						0	9				0	7	0	3	0	4		0	7	0	10	0	5
				3	2						0	4				0	9	0	6	0	3		0	5	0	8	0	6
				9	7						14	11				0	4	0	10	0	3		0	7	0	7	0	8
				3	2						0	7				0	6	0	4	0	5		0	6	0	5	0	8
				10	5						0	11				0	5	0	2	0	5		0	11	0	5	0	6
				19	3						0	8				0	6	0	5	0	5		0	12	0	5	0	5
				19	9						2	21				0	3	0	6	0	7		0	8	0	4	0	8
				9	5						0	7				0	7	0	8	0	2		0	7	0	6	0	8
				9	6						0	3				0	7	0	8	0	8		0	4	0	7	0	10
				4	5						0	7				0	11	0	3	0	4		0	7	0	4	0	8
				21	9						0	3				0	7	0	4	0	9		0	6	0	1	0	7
				12	7						0	2				0	3	0	4	0	3		0	12	0	6	0	5
				19	13						0	5				0	4	0	7	0	0		0	5	0	7	0	6
				16	8						1	7				0	9	0	3	0	1		0	8	0	7	0	6
				5	9						0	7				0	7	0	8	0	7		0	8	0	2	0	5
				10	4						0	5				0	10	0	6	0	1		0	9	0	10	0	8
				6	2						0	0				0	6	0	6	0	5		0	8	0	7	0	1
				23	6						0	10				0	6	0	6	0	4		0	5	0	6	0	7
				19	8						12	8				0	10	0	6	0	7		0	5	0	8	0	9
				2	4						0	4				0	5	0	9	0	3		0	7	0	5	0	12
				17	6						13	11				0	4	0	3	0	3		0	8	0	5	0	7
				9	4						0	10				0	5	0	5	0	1		0	8	0	7	0	2
				10	7						3	7				0	7	0	2	0	2		0	12	0	5	0	7
				3	6						3	0				0	6	0	4	0	4		0	7	0	6	0	6
				11	9						0	11				0	5	0	6	0	8		0	1	0	9	0	6
				18	14						3	6				0	15	0	8	0	6		0	4	0	3	0	5
				2	11						1	9				0	4	0	2	0	5		0	6	0	7	0	4
				17	1						39	14				0	8	0	9	0	1		0	5	0	9	0	6
				7	11						0	3				0	10	0	3	0	8		0	5	0	7	0	4
				2	1						0	2				0	9	0	4	0	4		0	2	0	9	0	7
				17	10						0	4				0	1	0	4	0	1		0	4	0	9	0	6
				18	10						22	9				0	4	0	6	0	1		0	3	0	3	0	6
				5	8						0	3				0	0	0	9	0	9		0	6	0	9	0	6
				6	3						0	6				0	3	0	13	0	8		0	9	0	11	0	13
				21	7						0	6				0	6	0	9	0	5		0	7	0	13	0	4
				13	9						8	4				0	9	0	8	0	6		0	1	0	2	0	3
				7	13						0	4				0	6	0	8	0	9		0	7	0	6	0	8
				2	6						0	9				0	6	0	7	0	9		0	5	0	5	0	6
				3	0						0	9				0	4	0	6	0	5		0	2	0	9	0	4
				12	11						0	8				0	7	0	5	0	4		0	8	0	9	0	6
				4	9						0	9				0	4	0	6	0	9		0	4	0	5	0	7
				6	9						0	11				0	3	0	9	0	5		0	9	0	9	0	4
				7	15						1	11				0	7	0	7	0	6		0	8	0	4	0	8
				7	4						0	5				0	7	0	5	0	4		0	1	0	5	0	5
				10	6						0	2				0	2	0	8	0	4		0	7	0	6	0	4
				21	4						0	10				0	6	0	4	0	6		0	1	0	3	0	6
				11	8						0	8				0	4	0	7	0	5		0	4	0	3	0	4
				7	7						0	6				0	4	0	5	0	3		0	3	0	8	0	6
				5	4						15	5				0	7	0	4	0	9		0	5	0	3	0	6
				10	7						0	2				0	5	0	2	0	10		0	2	0	2	0	6
				11	1						0	8				0	7	0	12	0	3		0	6	0	5	0	3
				5	7						0	8				0	8	0	6	0	6		0	3	0	11	0	4
				7	6						8	8				0	6	0	14	0	7		0	6	0	5	0	3
				8	9						0	14				0	9	0	4	0	4		0	6	0	3	0	10
				7	9						1	8				0	5	0	15	0	8		0	8	0	8	0	6
				13	8						8	5				0	5	0	8	0	5		0	3	0	4	0	6
				7	8						0	7				0	2	0	5	0	4		0	9	0	9	0	4
				11	6						0	3				0	8	0	6	0	9		0	7	0	9	0	5
				18	11						0	10				0	10	0	10	0	6		0	4	0	13	0	8
				34	5						0	12				0	7	0	10	0	5		0	5	0	7	0	6
				9	5						3	6				0	8	0	7	0	9		0	4	0	4	0	9
				20	4						0	8				0	5	0	10	0	8		0	3	0	8	0	11
				10	7						0	8				0	6	0	7	0	7		0	0	0	3	0	6
				9	7						0	1				0	10	0	7	0	8		0	6	0	3	0	4
				1	2						0	11				0	8	0	10	0	9		0	5	0	9	0	4
				3	8						0	13				0	10	0	5	0	5		0	5	0	7	0	6
				18	6						0	8				0	4	0	6	0	8		0	6	0	7	0	7
				5	7						0	6				0	7	0	9	0	5		0	3	0	10	0	9
				0	11						7	8				0	2	0	5	0	2		0	7	0	5	0	9
				25	7						0	6				0	8	0	4	0	4		0	9	0	5	0	5
				11	6						0	7				0	14	0	8	0	5		0	3	0	5	0	5
				5	2						11	12				0	3	0	4	0	7		0	8	0	8	0	9
				8	1						0	4				0	10	0	5	0	12		0	3	0	5	0	8
				13	2						12	7				0	7	0	6	0	5		0	11	0	9	0	9
				5	4						20	13				0	6	0	14	0	11		0	2	0	3	0	9
				0	2						0	10				0	2	0	5	0	10		0	4	0	11	0	5
				26	9						0	4				0	5	0	6	0	5		0	5	0	10	0	7
				1	3						0	4				0	5	0	6	0	0		0	6	0	10	0	4
				6	4						0	4				0	3	0	9	0	11		0	6	0	5	0	7
				6	10						0	7				0	9	0	6	0	6		0	10	0	9	0	8
				19	7						1	6				0	1	0	6	0	3		0	6	0	7	0	7
				4	9						0	8				0	3	0	5	0	3		0	9	0	4	0	8
				2	3						0	5				0	6	0	10	0	10		0	5	0	10	0	8
				3	10						0	2				0	6	0	8	0	5		0	6	0	6	0	6
				3	7						0	4				0	6	0	11	0	6		0	6	0	9	0	9
				4	3						1	3				0	9	0	6	0	5		0	11	0	8	0	4
				17	12						14	14				0	7	0	1	0	10		0	6	0	5	0	5
				1	3						0	9				0	10	0	6	0	6		0	2	0	8	0	5
				9	2						0	11				0	11	0	5	0	8		0	9	0	7	0	5
				21	6						0	8				0	5	0	8	0	4		0	9	0	8	0	8
				6	2						0	4				0	3	0	6	0	7		0	4	0	7	0	3
				0	7						0	3				0	2	0	5	0	7		0	5	0	4	0	6
				7	1						0	13				0	5	0	9	0	9		0	6	0	7	0	5
				6	3						0	9				0	7	0	9	0	4		0	2	0	6	0	6
				7	11						0	7				0	8	0	8	0	9		0	9	0	7	0	2
				13	5						0	5				0	2	0	8	0	6		0	3	0	1	0	7
				9	7						0	7				0	1	0	8	0	9		0	4	0	9	0	6
				21	2						0	16				0	4	0	6	0	12		0	11	0	4	0	4
				1	8						20	6				0	3	0	5	0	14		0	5	0	3	0	4
				17	3						1	4				0	7	0	14	0	5		0	6	0	8	0	3
				15	2						16	6				0	3	0	7	0	8		0	6	0	5	0	10
				3	1						0	7				0	0	0	4	0	11		0	1	0	7	0	2
				18	5						0	10				0	4	0	6	0	7		0	5	0	7	0	5
				10	6						6	4				0	3	0	2	0	5		0	5	0	6	0	10
				7	8						0	9				0	3	0	6	0	10		0	5	0	3	0	8
				14	5						0	17				0	3	0	8	0	1		0	7	0	5	0	6
				2	1						0	6				0	11	0	7	0	8		0	4	0	9	0	5
				27	11						12	8				0	4	0	1	0	4		0	1	0	7	0	5
				10	6						1	13				0	2	0	5	0	6		0	9	0	7	0	9
				4	2						15	4				0	4	0	9	0	7		0	8	0	11	0	6
				2	5						23	13				0	8	0	4	0	9		0	4	0	3	0	4
				5	8						1	7				0	5	0	9	0	6		0	1	0	1	0	6
				2	4						8	3				0	7	0	8	0	7		0	5	0	6	0	3
				11	1						0	7				0	4	0	11	0	5		0	7	0	2	0	6
				11	11						0	6				0	8	0	9	0	7		0	4	0	3	0	2
				13	9						8	10				0	3	0	4	0	7		0	7	0	5	0	3
				3	2						3	4				0	4	0	4	0	8		0	5	0	9	0	7
				6	4						2	2				0	2	0	9	0	5		0	2	0	8	0	7
				1	6						11	15				0	2	0	7	0	13		0	11	0	14	0	3
				9	2						0	7				0	9	0	5	0	7		0	8	0	16	0	7
				8	7						0	9				0	10	0	9	0	7		0	5	0	5	0	8
				1	4						0	8				0	3	0	6	0	9		0	5	0	2	0	4
				2	4						0	12				0	4	0	6	0	9		0	5	0	9	0	6
				1	8						0	9				0	4	0	4	0	6		0	6	0	7	0	3
				5	1						0	5				0	9	0	8	0	7		0	5	0	4	0	5
				15	3						17	12				0	8	0	10	0	5		0	3	0	5	0	8
				0	3						0	7				0	9	0	5	0	6		0	4	0	8	0	4
				11	6						0	15				0	9	0	4	0	13		0	3	0	6	0	7
				7	5						0	7				0	3	0	4	0	7		0	1	0	3	0	15
				1	3						0	5				0	7	0	8	0	8		0	4	0	4	0	5
				4	2						0	3				0	9	0	2	0	6		0	7	0	4	0	11
				6	6						29	7				0	5	0	13	0	3		0	4	0	14	0	4
				8	5						0	6				0	3	0	14	0	5		0	8	0	6	0	11
				3	3						0	12				0	3	0	8	0	4		0	7	0	10	0	5
				4	2						15	15				0	4	0	6	0	4		0	0	0	13	0	5
				14	8						0	0				0	4	0	5	0	5		0	6	0	6	0	5
				15	7						0	5				0	4	0	4	0	6		0	6	0	6	0	5
				17	4						0	10				0	5	0	6	0	7		0	6	0	7	0	6
				9	8						0	7				0	3	0	5	0	4		0	0	0	5	0	8
				18	12						0	6				0	8	0	8	0	4		0	5	0	10	0	8
				17	13						0	13				0	4	0	10	0	5		0	3	0	8	0	6
				7	5						0	9				0	11	0	5	0	3		0	4	0	2	0	2
				8	6						8	10				0	5	0	8	0	4		0	5	0	5	0	7
				5	4						0	15				0	2	0	8	0	9		0	3	0	7	0	5
				10	9						0	11				0	6	0	6	0	8		0	2	0	6	0	4
				11	5						0	3				0	4	0	4	0	9		0	4	0	7	0	3
				3	2						0	4				0	5	0	3	0	8		0	6	0	4	0	3
				2	6						6	7				0	6	0	10	0	2		0	6	0	8	0	7
				7	4						0	5				0	11	0	8	0	11		0	5	0	6	0	10
				16	9						0	9				0	2	0	7	0	3		0	4	0	11	0	7
				2	5						0	8				0	3	0	5	0	4		0	5	0	4	0	7
				7	5						0	5				0	3	0	11	0	8		0	6	0	10	0	6
				9	7						4	8				0	7	0	5	0	4		0	7	0	9	0	4
				2	4						0	9				0	8	0	8	0	7		0	2	0	6	0	5
				17	6						0	3				0	4	0	7	0	5		0	3	0	2	0	6
				11	8						0	3				0	6	0	3	0	8		0	5	0	13	0	2
				3	6						0	4				0	0	0	11	0	2		0	6	0	6	0	6
				35	5						0	3				0	7	0	6	0	7		0	12	0	2	0	5
				13	11						0	4				0	7	0	8	0	7		0	2	0	17	0	5
				9	4						21	9				0	14	0	3	0	2		0	1	0	4	0	5
				12	13						13	7				0	9	0	13	0	6		0	5	0	5	0	4
				10	16						1	8				0	9	0	7	0	7		0	7	0	5	0	9
				7	4						1	7				0	3	0	5	0	3		0	9	0	3	0	5
				6	4						1	5				0	4	0	2	0	2		0	6	0	11	0	7
				16	14						5	5				0	10	0	5	0	4		0	6	0	3	0	11
				16	8						10	5				0	2	0	4	0	4		0	2	0	6	0	3
				3	4						0	7				0	5	0	8	0	5		0	4	0	13	0	8
				8	10						16	11				0	6	0	10	0	5		0	6	0	3	0	5
				21	5						0	10				0	9	0	7	0	3		0	2	0	6	0	6
				5	6						4	6				0	7	0	3	0	9		0	1	0	7	0	6
				18	7						0	7				0	14	0	7	0	9		0	4	0	4	0	5
				6	11						16	13				0	6	0	4	0	7		0	4	0	9	0	7
				13	5						0	2				0	2	0	8	0	6		0	1	0	3	0	5
				14	4						0	9				0	4	0	11	0	3		0	7	0	3	0	8
				10	8						0	8				0	2	0	3	0	9		0	5	0	4	0	3
				13	6						0	6				0	5	0	7	0	8		0	10	0	10	0	7
				9	6						0	5				0	8	0	6	0	4		0	5	0	5	0	10
				29	10						3	10				0	11	0	6	0	7		0	3	0	5	0	8
				10	7						0	7				0	4	0	7	0	3		0	8	0	3	0	8
				12	16						0	6				0	6	0	4	0	4		0	6	0	4	0	6
				7	11						0	4				0	6	0	10	0	1		0	1	0	8	0	6
				22	11						0	5				0	2	0	4	0	4		0	9	0	2	0	2
				19	8						0	7				0	8	0	8	0	4		0	2	0	7	0	7
				30	7						7	10				0	5	0	3	0	8		0	7	0	2	0	1
				7	4						0	7				0	9	0	10	0	6		0	4	0	3	0	5
				6	1						0	2				0	7	0	9	0	6		0	7	0	7	0	13
				15	5						0	10				0	2	0	11	0	5		0	3	0	6	0	8
				19	13						0	5				0	7	0	4	0	6		0	1	0	6	0	5
				14	11						0	9				0	6	0	11	0	6		0	5	0	14	0	5
				13	8						0	9				0	3	0	4	0	7		0	4	0	9	0	4
				11	3						0	12				0	7	0	6	0	6		0	2	0	6	0	6
				6	3						0	6				0	0	0	5	0	8		0	7	0	3	0	6
				15	13						0	8				0	4	0	2	0	3		0	2	0	2	0	4
				7	6						0	6				0	12	0	9	0	5		0	5	0	9	0	8
				7	7						14	11				0	4	0	9	0	6		0	5	0	5	0	10
				21	9						24	8				0	7	0	3	0	9		0	7	0	7	0	6
				9	12						31	9				0	5	0	5	0	3		0	4	0	9	0	9
				8	5						6	3				0	5	0	7	0	4		0	5	0	4	0	7
				33	14						0	8				0	3	0	5	0	3		0	5	0	8	0	6
				8	8						1	7				0	7	0	7	0	5		0	8	0	8	0	7
				11	3						7	8				0	11	0	13	0	2		0	6	0	1	0	0
				11	12						0	8				0	9	0	7	0	5		0	4	0	5	0	7
				17	12						0	4				0	2	0	9	0	5		0	7	0	7	0	4
				21	8						0	5				0	2	0	10	0	8		0	4	0	8	0	1
				8	5						0	13				0	4	0	8	0	6		0	5	0	4	0	6
				6	5						13	7				0	6	0	8	0	4		0	8	0	3	0	1
				7	3						0	7				0	5	0	7	0	8		0	9	0	5	0	1
				13	7						26	9				0	6	0	5	0	6		0	1	0	8	0	2
				12	4						10	5				0	10	0	5	0	3		0	2	0	5	0	9
				16	7						0	3				0	5	0	5	0	10		0	2	1	7	0	7
				19	9						0	9				0	10	0	5	0	4		0	3	0	9	0	2
				7	11						0	14				0	5	0	5	0	7		0	0	0	11	0	4
				4	5						3	7				0	8	0	7	0	10		0	6	0	8	0	10
				18	2						2	3				0	6	0	5	0	1		0	4	0	8	0	4
				9	6						0	4				0	1	0	5	0	5		0	4	0	11	0	4
				11	10						4	9				0	13	0	7	0	6		0	4	0	5	0	7
				8	9						7	2				0	4	0	8	0	7		0	6	0	9	0	4
				6	7						0	1				0	4	0	10	0	2		0	6	0	8	0	5
				4	7						4	7				0	1	0	7	0	4		0	10	0	7	0	5
				12	6						0	0				0	8	0	6	0	10		0	5	0	12	0	6
				19	5						7	6				0	4	0	2	0	8		0	7	0	12	0	6
				11	11						0	4				0	7	0	2	0	3		0	4	0	13	0	4
				5	16						18	7				0	4	0	4	0	3		0	4	0	7	0	7
				24	7						7	7				0	6	0	7	0	7		0	5	0	5	0	3
				29	6						15	7				0	8	0	8	0	11		0	5	0	8	0	5
				13	11						0	4				0	2	0	14	0	4		0	2	0	2	0	2
				0	6						21	7				0	8	0	10	0	7		0	0	0	7	0	7
				19	4						15	6				0	3	0	4	0	6		0	8	0	8	0	5
				7	3						0	5				0	4	0	5	0	7		0	7	0	9	0	1
				16	10						13	12				0	4	0	11	0	4		0	2	0	7	0	3
				15	4						0	7				0	7	0	7	0	7		0	5	0	14	0	4
				18	7						3	9				0	7	0	6	0	5		0	2	0	4	0	5
				12	10						5	7				0	5	0	8	0	1		0	3	0	10	0	5
				9	7						1	5				0	2	0	8	0	6		0	11	0	5	0	2
				10	10						4	5				0	5	0	11	0	1		0	6	0	10	0	4
				14	11						1	4				0	5	0	9	0	7		0	4	0	4	0	6
				17	8						0	11				0	11	0	6	0	4		0	4	0	9	0	7
				4	7						1	6				0	8	0	2	0	6		0	1	0	11	0	11
				13	5						0	2				0	5	0	6	0	3		0	2	0	12	0	5
				10	3						10	11				0	9	0	9	0	2		0	1	0	2	0	6
				25	8						3	4				0	5	0	7	0	6		0	5	0	15	0	5
				4	11						0	6				0	4	0	4	0	11		0	2	0	7	0	8
				24	5						0	5				0	7	0	3	0	10		0	4	0	5	0	5
				2	7						0	6				0	7	0	5	0	4		0	7	0	8	0	9
				5	6						15	9				0	4	0	9	0	4		0	6	0	6	0	8
				17	8						18	5				0	3	0	9	0	3		0	7	0	2	0	6
				31	12						0	10				0	4	0	7	0	9		0	2	0	5	0	5
				9	3						0	4				0	1	0	3	0	9		0	8	0	6	0	7
				15	8						0	5				0	5	0	9	0	8		0	4	0	5	0	7
				5	7						17	15				0	8	0	10	0	1		0	3	0	6	0	6
				2	0						1	8				0	6	0	4	0	7		0	9	0	8	0	7
				6	5						6	12				0	6	0	5	0	10		0	7	0	7	0	6
				9	10						8	4				0	5	0	9	0	4		0	5	0	4	0	10
				0	1						0	4				0	11	0	9	0	5		0	6	0	12	0	4
				20	5						0	9				0	5	0	8	0	7		0	5	0	9	0	8
				5	8						8	10				0	5	0	3	0	7		0	7	0	5	0	5
				5	7						35	10				0	5	0	3	0	5		0	8	0	8	0	4
				26	7						0	8				0	7	0	6	0	3		0	15	0	6	0	6
				9	7						0	6				0	4	0	6	0	9		0	5	0	5	0	4
				10	6						0	11				0	5	0	11	0	6		0	3	0	8	0	4
				18	7						7	8				0	6	0	8	0	5		0	3	0	9	0	3
				9	10						0	9				0	4	0	11	0	16		0	4	0	6	0	3
				9	6						0	9				0	6	0	3	0	6		0	4	0	8	0	4
				7	7						0	10				0	10	0	6	0	9		0	10	0	6	0	3
				12	3						0	7				0	5	0	8	0	9		0	5	0	5	0	6
				6	5						0	2				0	3	0	4	0	5		0	6	0	9	0	5
				11	5						0	6				0	3	0	7	0	5		0	4	0	9	0	3
				7	3						0	6				0	9	0	6	0	10		0	12	0	3	0	0
				7	4						0	5				1	5	0	8	0	9		0	1	0	10	0	5
				8	4						0	8				0	9	0	9	0	12		0	7	0	4	0	10
				15	4						0	5				0	5	0	3	0	6		0	7	0	7	0	6
				6	3						0	5				0	8	0	4	0	5		0	4	0	7	0	5
				9	3						3	9				0	5	0	5	0	7		0	4	0	6	0	11
				7	5						0	10				0	4	0	11	0	6		0	3	0	7	0	4
				7	8						0	4				0	3	0	8	0	3		0	7	0	4	0	9
				18	6						0	10				0	11	0	4	0	7		0	3	0	6	0	7
				12	5						19	12				0	3	0	3	0	2		0	3	0	7	0	7
				2	9						7	3				0	6	0	7	0	6		0	4	0	6	0	8
				4	2						0	5				0	9	0	2	0	7		0	2	0	1	0	4
				13	8						0	4				0	7	0	8	0	6		0	5	0	10	0	6
				5	2						6	12				0	3	0	4	0	8		0	7	0	4	0	1
				14	11						0	6				0	6	0	4	0	2		0	4	0	5	0	5
				5	2						19	15				0	3	0	9	0	7		0	1	0	8	0	6
				20	4						9	3				0	2	0	6	0	4		0	7	0	7	0	3
				9	5						18	8				0	3	0	3	0	4		0	8	0	6	0	6
				1	3						0	3				0	8	0	5	0	5		0	7	0	6	0	5
				7	6						1	5				0	5	0	6	0	12		0	1	0	4	0	9
				0	3						1	5				0	2	0	5	0	10		0	8	0	10	0	4
				14	6						0	13				0	7	0	5	0	3		0	3	0	8	0	6
				15	6						0	11				0	6	0	6	0	1		0	6	0	10	0	6
				7	4						7	6				0	5	0	5	0	7		0	5	0	9	0	4
				3	8						0	7				0	9	0	7	0	2		0	3	0	8	0	8
				4	4						0	6				0	6	0	8	0	2		0	4	0	6	0	9
				3	5						0	6				0	5	0	10	0	10		0	6	0	9	0	8
				0	0						0	3				0	8	0	5	0	2		0	6	0	4	0	6
				2	6						19	9				0	7	0	3	0	3		0	5	0	6	0	8
				11	4						1	7				0	2	0	8	0	10		0	9	0	4	0	7
				1	4						21	8				0	4	0	5	0	5		0	10	0	5	0	3
				7	12						7	8				0	3	0	5	0	9		0	2	0	4	0	3
				18	9						8	5				0	7	0	10	0	8		0	5	0	6	0	6
				7	10						0	2				0	8	0	8	0	4		0	5	0	7	0	10
				10	9						0	7				0	8	0	4	0	7		0	5	0	5	0	7
				1	8						0	4				0	12	0	4	0	12		0	6	0	8	0	15
				8	3						0	5				0	4	0	4	0	10		0	2	0	1	0	4
				10	8						0	7				0	9	0	7	0	10		0	9	0	9	0	6
				17	11						0	6				0	5	0	1	0	6		0	4	0	10	0	2
				22	7						0	5				0	3	0	8	0	4		0	3	0	4	0	2
				25	7						0	2				0	4	0	4	0	4		0	5	0	6	0	5
				0	5						0	4				0	4	0	17	0	10		0	3	0	13	0	15
				4	9						0	10				0	4	0	3	0	7		0	12	0	7	0	10
				4	5						0	9				0	7	0	6	0	10		0	3	0	8	0	6
				7	8						0	2				0	3	0	5	0	6		0	1	0	7	0	5
				2	7						19	9				0	5	0	8	0	2		0	6	0	7	0	7
				14	7						20	11				0	5	0	5	0	3		0	4	0	11	0	7
				7	8						0	7				0	6	0	3	0	3		0	8	0	7	0	2
				25	9						0	6				0	6	0	9	0	5		0	8	0	12	0	5
				5	7						0	6				0	2	0	6	0	7		0	6	0	9	0	3
				2	9						0	6				0	3	0	3	0	8		0	5	0	6	0	7
				9	11						0	6				0	5	0	6	0	4		0	4	0	2	0	9
				10	5						0	11				0	4	0	8	0	2		0	11	0	5	0	9
				31	6						0	7				0	6	0	10	0	4		0	3	0	6	0	7
				17	8						0	7				0	11	0	9	0	6		0	3	0	4	0	7
				14	6						0	6				0	9	0	4	0	4		0	10	0	5	0	3
				7	10						0	6				0	2	0	4	0	3		0	7	0	5	0	9
				4	6						15	8				0	4	0	8	0	6		0	4	0	6	0	10
				6	10						0	16				0	2	0	8	0	5		0	4	0	2	0	3
				22	12						0	6				0	10	0	3	0	3		0	5	0	11	0	8
				15	12						0	8				0	9	0	8	0	2		0	9	0	7	0	2
				4	5						6	1				0	3	0	7	0	6		0	3	0	6	0	7
				15	8						0	2				0	4	0	3	0	5		0	0	0	3	0	5
				10	9						0	8				0	1	0	9	0	7		0	5	0	5	0	5
				10	5						0	5				0	9	0	5	0	4		0	5	0	6	0	8
				2	3						11	10				0	2	0	7	0	4		0	6	0	6	0	6
				12	5						0	6				0	4	0	3	0	3		0	1	0	6	0	2
				1	1						2	5				0	6	0	8	0	4		0	2	0	5	0	5
				4	2						6	12				0	7	0	4	0	5		0	7	0	7	0	10
				3	7						17	14				0	12	0	7	0	4		0	8	0	5	0	7
				3	7						13	7				0	1	0	6	0	6		0	5	0	7	0	6
				13	8						0	10				0	6	0	4	0	3		0	3	0	11	0	8
				20	6						0	9				0	14	0	4	0	10		0	2	0	5	0	7
				4	3						3	4				0	9	0	3	0	5		0	10	0	3	0	1
				5	5						1	8				0	2	0	7	0	5		0	3	0	5	0	5
				15	7						15	13				0	7	0	3	0	4		0	5	0	7	0	6
				12	5						3	9				0	4	0	10	0	5		0	2	0	3	0	9
				8	7						0	5				0	5	0	7	0	14		0	3	0	5	0	7
				24	4						7	9				0	5	0	7	0	7		0	9	0	6	0	7
				13	5						0	8				0	3	0	14	0	9		0	5	0	3	0	9
				15	6						13	8				0	4	0	7	0	8		0	9	0	4	0	6
				10	6						0	3				0	6	0	10	0	2		0	12	0	9	0	5
				12	7						3	9				0	6	0	3	0	5		0	3	0	6	0	4
				10	8						0	7				0	6	0	4	0	8		0	7	0	7	0	6
				36	12						0	4				0	6	0	14	0	7		0	5	0	5	0	5
				10	4						0	11				0	8	0	4	0	8		0	6	0	7	0	10
				6	7						2	3				0	7	0	2	0	8		0	4	0	5	0	7
				9	8						0	9				0	1	0	7	0	9		0	12	0	8	0	5
				2	1						12	7				0	7	0	4	0	10		0	9	0	3	0	6
				17	10						9	6				0	4	0	5	0	5		0	8	0	7	0	5
				1	0						12	6				0	4	0	3	0	4		0	2	0	6	0	5
				2	3						2	6				0	6	0	6	0	4		0	5	0	9	0	6
				15	8						0	4				0	2	0	7	0	11		0	4	0	5	0	5
				17	12						0	6				0	2	0	5	0	5		0	8	0	4	0	6
				15	5						0	5				0	3	0	14	0	7		0	4	0	6	0	8
				14	11						7	7				0	8	0	7	0	2		0	6	0	8	0	6
				29	11						9	5				0	4	0	5	0	6		0	4	0	8	0	6
				11	5						1	4				0	9	0	4	0	4		0	6	0	9	0	9
				4	2						0	5				0	5	0	4	0	6		0	6	0	8	0	16
				9	6						2	9				0	3	0	4	0	7		0	4	0	5	0	9
				17	6						0	3				0	6	0	8	0	10		0	6	0	4	0	6
				12	8						17	6				0	1	1	7	0	7		0	8	0	11	0	6
				10	3						14	5				0	4	0	4	0	9		0	6	0	1	0	7
				10	12						0	7				0	3	0	5	0	6		0	2	0	6	0	8
				5	9						9	12				0	4	0	5	0	10		0	6	0	13	0	6
				8	9						10	8				0	4	0	6	0	5		0	0	0	4	0	8
				7	4						7	11				0	5	0	3	0	2		0	5	0	8	0	5
				6	2						0	2				0	11	0	10	0	4		0	6	0	4	0	2
				2	5						0	9				0	2	0	6	0	6		0	7	0	7	0	7
				6	3						19	9				0	8	0	7	0	7		0	2	0	6	0	7
				16	13						1	20				0	5	0	7	0	14		0	2	0	3	0	7
				4	8						0	9				0	4	0	14	0	5		0	1	0	7	0	6
				4	6						5	7				0	8	0	5	0	7		0	6	0	5	0	7
				13	11						0	2				0	6	0	6	0	8		0	3	0	3	0	5
				9	10						11	8				0	6	0	4	0	10		0	7	0	4	0	2
				6	7						0	4				0	5	0	4	0	4		0	1	0	7	0	4
				9	8						0	12				0	1	0	7	0	8		0	5	0	7	0	5
[truncated: 4,177 more rows]
