# Supplementary material for: Heritable capture of heterochromatin dynamics in Saccharomyces cerevisiae
Source: eLife. 2015 Jan 12;4:e05007. doi: 10.7554/eLife.05007 (PMC4337651; doi:10.7554/eLife.05007)
Supplement: Supplementary file 1. — Table of yeast strains used in this study. Strain JRY4012 originated from Fox et al. (1995). All other strains were constructed for this study. DOI: http://dx.doi.org/10.7554/eLife.05007.024 [file elife05007s003.xlsx]

## Sheet: Sheet1
Strain	Genotype
JRY9623	mat∆::kanMX lys2 his3-11,15 leu2-3,112 can1-100 trp1-1 ura3-1 hmr∆::hphMX
JRY9624	mat∆::kanMX lys2 his3-11,15 leu2-3,112 can1-100 trp1-1 ura3-1 hmr∆::hphMX sir3∆::K.l.URA3
JRY9625	mat∆::kanMX lys2 his3-11,15 leu2-3,112 can1-100 trp1-1 ura3-1 hmr∆::hphMX HMLα-α2∆::cre
JRY9626	mat∆::kanMX lys2 his3-11,15 leu2-3,112 can1-100 trp1-1 ura3-1 hmr∆::hphMX HMLα-α2∆::cre sir3∆::K.l.URA3
JRY9627	mat∆::natMX lys2 his3-11,15 leu2-3,112 can1-100 ura3∆::PGPD-loxP-yEmRFP-TCYC1-kanMX-loxP-yEGFP-TADH1
JRY9628	mat∆::natMX lys2 his3-11,15 leu2-3,112 can1-100 HMLα-α2∆::cre ura3∆::PGPD-loxP-yEmRFP-TCYC1-kanMX-loxP-yEGFP-TADH1
JRY9629	mat∆::natMX lys2 his3-11,15 leu2-3,112 can1-100 HMRα-α2∆::cre ura3∆::PGPD-loxP-yEmRFP-TCYC1-kanMX-loxP-yEGFP-TADH1
JRY4012	MATa lys2 his3-11,15 leu2-3,112 can1-100 trp1-1 ura3-1
JRY9630	MATa lys2 his3-11,15 leu2-3,112 can1-100 trp1-1 ura3-1 HMLα-α2∆::cre
JRY9631	MATa lys2 his3-11,15 leu2-3,112 can1-100 trp1-1 ura3-1 HMLα-α2∆::cre sir4∆::HIS3
JRY9632	MATa lys2 his3-11,15 leu2-3,112 can1-100 trp1-1 ura3-1 HMLα-α2∆::cre sir1∆::LEU2
JRY9633	mat∆::natMX lys2 his3-11,15 leu2-3,112 can1-100 HMLα-α2∆::cre ura3∆::PGPD-loxP-yEmRFP-TCYC1-kanMX-loxP-yEGFP-TADH1 sir2∆::hphMX
JRY9634	mat∆::natMX lys2 his3-11,15 leu2-3,112 can1-100 HMLα-α2∆::cre ura3∆::PGPD-loxP-yEmRFP-TCYC1-kanMX-loxP-yEGFP-TADH1 hst1∆::hphMX
JRY9635	mat∆::natMX lys2 his3-11,15 leu2-3,112 can1-100 HMLα-α2∆::cre ura3∆::PGPD-loxP-yEmRFP-TCYC1-kanMX-loxP-yEGFP-TADH1 hst2∆::hphMX
JRY9636	mat∆::natMX lys2 his3-11,15 leu2-3,112 can1-100 HMLα-α2∆::cre ura3∆::PGPD-loxP-yEmRFP-TCYC1-kanMX-loxP-yEGFP-TADH1 hst3∆::hphMX
JRY9637	mat∆::natMX lys2 his3-11,15 leu2-3,112 can1-100 HMLα-α2∆::cre ura3∆::PGPD-loxP-yEmRFP-TCYC1-kanMX-loxP-yEGFP-TADH1 hst4∆::hphMX
JRY9638	MATa lys2 his3-11,15 leu2-3,112 can1-100 trp1-1 HMLα-α2∆::cre ura3∆::PGPD-loxP-yEmRFP-TCYC1-kanMX-loxP-yEGFP-TADH1 hht1-hhf1∆::hphMX hht2-hhf2∆::natMX pJR2657 [HHT2-HHF2 URA3]
JRY9639	MATa lys2 his3-11,15 leu2-3,112 can1-100 trp1-1 HMLα-α2∆::cre ura3∆::PGPD-loxP-yEmRFP-TCYC1-kanMX-loxP-yEGFP-TADH1 hht1-hhf1∆::hphMX hht2-hhf2∆::natMX pJR2759 [HHT2-HHF2 TRP1]
JRY9640	MATa lys2 his3-11,15 leu2-3,112 can1-100 trp1-1 HMLα-α2∆::cre ura3∆::PGPD-loxP-yEmRFP-TCYC1-kanMX-loxP-yEGFP-TADH1 hht1-hhf1∆::hphMX hht2-hhf2∆::natMX pJR3212 [hht2K56R-HHF2 TRP1]
JRY9641	MATa lys2 his3-11,15 leu2-3,112 can1-100 trp1-1 HMLα-α2∆::cre ura3∆::PGPD-loxP-yEmRFP-TCYC1-kanMX-loxP-yEGFP-TADH1 hht1-hhf1∆::hphMX hht2-hhf2∆::natMX pJR3213 [hht2K56Q-HHF2 TRP1]
JRY9736	MATa lys2 his3-11,15 leu2-3,112 can1-100 trp1-1 HMLα-α2∆::cre ura3∆::PGPD-loxP-yEmRFP-TCYC1-kanMX-loxP-yEGFP-TADH1 hst3∆::K.l.LEU2 hht1-hhf1∆::hphMX hht2-hhf2∆::natMX pJR2759 [HHT2-HHF2 TRP1]
JRY9737	MATa lys2 his3-11,15 leu2-3,112 can1-100 trp1-1 HMLα-α2∆::cre ura3∆::PGPD-loxP-yEmRFP-TCYC1-kanMX-loxP-yEGFP-TADH1 hst3∆::K.l.LEU2 hht1-hhf1∆::hphMX hht2-hhf2∆::natMX pJR3212 [hht2K56R-HHF2 TRP1]
JRY9738	MATa lys2 his3-11,15 leu2-3,112 can1-100 trp1-1 HMLα-α2∆::cre ura3∆::PGPD-loxP-yEmRFP-TCYC1-kanMX-loxP-yEGFP-TADH1 hst3∆::K.l.LEU2 hht1-hhf1∆::hphMX hht2-hhf2∆::natMX pJR3213 [hht2K56Q-HHF2 TRP1]
JRY9729	MATa/MATα lys2/lys2 his3-11,15/his3-11,15 leu2-3,112/leu2-3,112 can1-100/can1-100 sir1∆::LEU2/SIR1 HMLα/HMLα-α2∆::cre ura3∆::PGPD-loxP-yEmRFP-TCYC1-kanMX-loxP-yEGFP-TADH1/ura3∆::PGPD-loxP-yEmRFP-TCYC1-hphMX-loxP-yEGFP-TADH1
JRY9739	MATa lys2 his3-11,15 leu2-3,112 can1-100 sir1∆::LEU2 HMLα-α2∆::cre ura3∆::PGPD-loxP-yEmRFP-TCYC1-kanMX-loxP-yEGFP-TADH1
JRY9730	MATa/MATα lys2/lys2 his3-11,15/his3-11,15 leu2-3,112/leu2-3,112 can1-100/can1-100 sir1∆::LEU2/SIR1 HMRa/HMRα-α2∆::cre ura3∆::PGPD-loxP-yEmRFP-TCYC1-kanMX-loxP-yEGFP-TADH1/ura3∆::PGPD-loxP-yEmRFP-TCYC1-hphMX-loxP-yEGFP-TADH1
JRY9740	MATa lys2 his3-11,15 leu2-3,112 can1-100 sir1∆::LEU2 HMRα-α2∆::cre ura3∆::PGPD-loxP-yEmRFP-TCYC1-kanMX-loxP-yEGFP-TADH1
JRY9731	MATα/mat∆::kanMX lys2/lys2 his3-11,15/his3-11,15 leu2-3,112/leu2-3,112 can1-100/can1-100 HMLα/HMLα-α2∆::cre ura3-1/ura3∆::PGPD-loxP-yEmRFP-TCYC1-kanMX-loxP-yEGFP-TADH1
JRY9732	MATα/mat∆::kanMX lys2/lys2 his3-11,15/his3-11,15 leu2-3,112/leu2-3,112 can1-100/can1-100 trp1-1/TRP1 sir1∆::TRP1/SIR1 HMLα/HMLα-α2∆::cre ura3-1/ura3∆::PGPD-loxP-yEmRFP-TCYC1-kanMX-loxP-yEGFP-TADH1
JRY9733	MATα/mat∆::kanMX lys2/lys2 his3-11,15/his3-11,15 leu2-3,112/leu2-3,112 can1-100/can1-100 trp1-1/TRP1 sir2∆::TRP1/SIR2 HMLα/HMLα-α2∆::cre ura3-1/ura3∆::PGPD-loxP-yEmRFP-TCYC1-kanMX-loxP-yEGFP-TADH1
JRY9734	MATα/mat∆::kanMX lys2/lys2 his3-11,15/his3-11,15 leu2-3,112/leu2-3,112 can1-100/can1-100 trp1-1/TRP1 sir3∆::TRP1/SIR3 HMLα/HMLα-α2∆::cre ura3-1/ura3∆::PGPD-loxP-yEmRFP-TCYC1-kanMX-loxP-yEGFP-TADH1
JRY9735	MATα/mat∆::kanMX lys2/lys2 his3-11,15/his3-11,15 leu2-3,112/leu2-3,112 can1-100/can1-100 trp1-1/TRP1 sir4∆::TRP1/SIR4 HMLα/HMLα-α2∆::cre ura3-1/ura3∆::PGPD-loxP-yEmRFP-TCYC1-kanMX-loxP-yEGFP-TADH1
K.l., Kluyveromyces lactis
