# Supplementary material for: Heritable capture of heterochromatin dynamics in Saccharomyces cerevisiae
Source: eLife. 2015 Jan 12;4:e05007. doi: 10.7554/eLife.05007 (PMC4337651; doi:10.7554/eLife.05007)
Supplement: Supplementary file 2. — Table of plasmids used in this study. Plasmid pJR3214 was constructed for this study. Plasmid pJR2657 originated from Dion et al. (2005). All other plasmids originated from the Rine laboratory plasmid collection. DOI: http://dx.doi.org/10.7554/eLife.05007.025 [file elife05007s004.xlsx]

## Sheet: Sheet1
Plasmid	Description	Source
pJR3214	PGPD-loxP-yEmRFP-TCYC1-kanMX-loxP-yEGFP-TADH1 ampR	This study
pJR2657	HHT2-HHF2 URA3 ampR CEN/ARS	(Dion et al. 2005)
pJR2759	HHT2-HHF2 TRP1 ampR CEN/ARS	Rine lab collection
pJR3212	hht2K56R-HHF2 TRP1 ampR CEN/ARS	Rine lab collection
pJR3213	hht2K56Q-HHF2 TRP1 ampR CEN/ARS	Rine lab collection
