# Supplementary material for: Heritable capture of heterochromatin dynamics in Saccharomyces cerevisiae
Source: eLife. 2015 Jan 12;4:e05007. doi: 10.7554/eLife.05007 (PMC4337651; doi:10.7554/eLife.05007)
Supplement: Supplementary file 3. — Table of oligonucleotides used in this study. DOI: http://dx.doi.org/10.7554/eLife.05007.026 [file elife05007s005.xlsx]

## Sheet: Sheet1
Name	Sequence (5'-3')
Oligonucleotides used for strain construction
HMLα::K.l.URA3 fwd	GAAATCAGCTTAGAAGTGGGCAAGAAAAAAAGGAAGATAAGCAAGAAAAAATGTCCACAAAATCATATAC
HMLα::K.l.URA3 rev	ATATATTCTACACAGATATATACATATTTGTTTTTCGGGCTTAATGGGGAGCGCTGATTC
HMLα::cre fwd	GAAATCAGCTTAGAAGTGGGCAAGAAAAAAAGGAAGATAAGCAAGAAAAAATGTCCAATTTACTGACCGT
HMLα::cre rev	ATATATTCTACACAGATATATACATATTTGTTTTTCGGGCCTAATCGCCATCTTCCAGCA
HMRa::K.l.URA3 fwd	AATACATCTCCTTATATCAAAGAAAATCAAGAAGGACAACATGTCCACAAAATCATATAC
HMRa::K.l.URA3 rev	GAAAAACCCGACTATGCTATTTTAATCATTGAAAACGAATTTAATGGGGAGCGCTGATTC
HMRα::cre fwd	ATATATTCTACACAGATATATACATATTTGTTTTTCGGGCCTAATCGCCATCTTCCAGCA
HMRα::cre rev	TAAACAATAGCAATTGTATAAACACATAGAAATATGAGTATATAAACAAACATTGGGAAC
ura3∆::RFP-GFP fwd	ACTGCACAGAACAAAAACCTGCAGGAAACGAAGATAAATCTAACTATGCGGCATCAGAGC
ura3∆::RFP-GFP rev	GTGAGTTTAGTATACATGCATTTACTTATAATACAGTTTTAGGTTAACCTGGCTTATCGA
mat KO fwd	CTCACTATCTTGCCAATAAGACTCTACCCAGATTTGTATTCGGATCCCCGGGTTAATTAA
mat KO rev	TGGTTAAGATAAGAACAAAGAATGATGCTAAGAATTGATTGATTCGATGAATTCGAGCTCGTTT
sir2 KO fwd	CATTCAAACCATTTTTCCCTCATCGGCACATTAAAGCTGGCGGATCCCCGGGTTAATTAA
sir2 KO rev	TATTAATTTGGCACTTTTAAATTATTAAATTGCCTTCTACCGATGAATTCGAGCTCGTTT
sir3∆::K.l.URA3 fwd	TTAAGAAAGTTGTTTTGTTCTAACAATTGGATTAGCTAAAGTTTTATTTAGGTTCTATCG
sir3∆::K.l.URA3 rev	TAGGCATATCTATGGCGGAAGTGAAAATGAATGTTGGTGGCAATACAACAGATCACGTGA
hst1 KO fwd	CTCTTCTTTTTTGTTGTTTTTGTGAGAAAAAAAAATCTAACGGATCCCCGGGTTAATTAA
hst1 KO rev	TGTGTTTTCTTCTTTTTTTTTTTTTTTTTTTTTTTGGAATCGATGAATTCGAGCTCGTTT
hst2 KO fwd	GAGCTACCAACCAGACGTACCGCGATCTCTCCGTGTTTCGCGGATCCCCGGGTTAATTAA
hst2 KO rev	GGAAAAAAAAAGGGGGACGGAAAACATTGCAACCAACACACGATGAATTCGAGCTCGTTT
hst3 KO fwd	GGGATTAATTTACATACAACTAGATCCATCTTTCTCAAAACGGATCCCCGGGTTAATTAA
hst3 KO rev	CCTCGATTATTTATCGTTAACTCAATTTTAATAGTTAAGTCGATGAATTCGAGCTCGTTT
hst3∆::K.l.LEU2 fwd	GGGATTAATTTACATACAACTAGATCCATCTTTCTCAAAAAACCGGAACCTGTATTATTT
hst3∆::K.l.LEU2 rev	CCTCGATTATTTATCGTTAACTCAATTTTAATAGTTAAGTGCTGTGAAGATCCCAGCAAA
hst4 KO fwd	GTATTTTAAAACTGTAAATAATACTAAGCAGAACCACAAACGGATCCCCGGGTTAATTAA
hst4 KO rev	TAATTTTATCTCCAACCTTTTTTGGTAGGACAAATACTTTCGATGAATTCGAGCTCGTTT
PTEF fwd	TACCCTCCTTGACAGTCTTG
TTEF rev	AGCTCGTTTTCGACACTGGA
Oligonucleotides used for quantitative RT-PCR
ACT1 fwd	TGTCCTTGTACTCTTCCGGT
ACT1 rev	CCGGCCAAATCGATTCTCAA
α1 fwd	CGTCTAGCTGAGCATGTGAGG
α1 rev	ACTTCCAGACGCTATCCTGTGA
α2 fwd	TCCACAAATCACAGATGAGT
α2 rev	GTTGGCCCTAGATAAGAATCC
cre fwd	CGTACTGACGGTGGGAGAAT
cre rev	CCCGGCAAAACAGGTAGTTA
yEGFP fwd	TTTCTGTCTCCGGTGAAGGT
yEGFP fwd	GACTAAGGTTGGCCATGGAA
K.l., Kluyveromyces lactis
