# Supplementary material for: Heritable capture of heterochromatin dynamics in Saccharomyces cerevisiae
Source: eLife. 2015 Jan 12;4:e05007. doi: 10.7554/eLife.05007 (PMC4337651; doi:10.7554/eLife.05007)
Supplement: Supplementary file 4. — Table of FISH probes used in this study. DOI: http://dx.doi.org/10.7554/eLife.05007.027 [file elife05007s006.xlsx]

## Sheet: Sheet1
cre	KAP104
CGGTAATGCAGGCAAATTTT	GAGTTGCTAGTTGCAACACA
GTTCTTGCGAACCTCATCAC	TAGCTTCCATTGCGTTATTA
GATCCCTGAACATGTCCATC	TCTGAAGATCCTGTAGGGAG
GTATGCTCAGAAAACGCCTG	ATTAAATTGTTTCCCCCTAG
AACGGACAGAAGCATTTTCC	TACCTGTCACGTTCGAAACG
ATTCAACTTGCACCATGCCG	CTCTATGCTGCCTATAGTAA
CTGCGGGAAACCATTTCCGG	GCATTTGAAGACCAGTTGGA
TAATCGCGAACATCTTCAGG	ATTTGAGGTTAGCTCTAGCA
GCGCGCCTGAAGATATAGAA	AAGCCTTAATACTTGGCTCA
TGGATAGTTTTTACTGCCAG	AAAATTGAGCGCTGTCTTCC
GTTTAGCTGGCCCAAATGTT	CTATCCAATAAGGCTTCCAT
AGCCCGGACCGACGATGAAG	CTGAGCGAATCACAGGTGAG
ATTGCTGTCACTTGGTCGTG	AACTTTGTGTTTGTAGCGGG
GCCGCATAACCAGTGAAACA	TAATGCAAATCTGTGCCCTA
CGGCATCAACGTTTTCTTTT	AAACCAGCTTATCTGGTCTG
GAACGCTAGAGCCTGTTTTG	TTTCCTCATTTACAGTGGTG
GAACCTGGTCGAAATCAGTG	TGCAAAAACTCGCAGGCTTC
TCGCTATTTTCCATGAGTGA	GTTCAGGAATATTTGGGCTC
ATTACGTATATCCTGGCAGC	GAAGCTTCCAGGAGAACGAT
TAAGCAATCCCCAGAAATGC	CTTTATCCTCCAAGAATGCA
GGCTATACGTAACAGGGTGT	TTTTTCACAATACGGGGTGC
TAACCCTGATCCTGGCAATT	TCGTCATTACATCTAGCGTT
ACCGTCAGTACGTGAGATAT	ACGCTATATCCATCACTTGA
TCTGCCAATATGGATTAACA	GCTTCTCTAATAAACCACCT
CGGTGCTAACCAGCGTTTTC	AATACTTCATTCCACCTTCT
GCTAAGTGCCTTCTCTACAC	TGGTATTAGTGCTGGTAAGC
CGCTCGACCAGTTTAGTTAC	ACATGTCATTTTCCTCACTG
ATCATCAGCTACACCAGAGA	GGAGTCGGCGTTTTCAATAA
CCGGCAAAACAGGTAGTTAT	GGGCGGCAAAATTATTTGCA
CGGCAACACCATTTTTTCTG	TCACTGTCTGACAGCAAAGC
TGAGTTGCTTCAAAAATCCC	AAGGCTCTGTTGTACACTTC
CCTTAGCGCCGTAAATCAAT	TTCTCAGGCACTACTATTGT
CAGGTATCTCTGACCAGAGT	TCCCTTGAGGGAACAATAGA
GGGCACTGTGTCCAGACCAG	TCCTGCAAACATTCTAGCAT
GGGCCATATCTCGCGCGGCT	GCAAAGCAGCTTTGTCTTAC
TTGCATGATCTCCGGTATTG	TTCCGTACCAATCAACTTCA
TTACATTGGTCCAGCCACCA	ATCACTATCGTCGTTATGCA
CGGATATAGTTCATGACAAT	ATCGCATTTATCACAGCAGG
CCCTGTTTCACTATCCAGGT	ATCACAGAGCTGTCTACGAT
TAATCGCCATCTTCCAGCAG	TTCCGATGGTCACAGACAAG
	GGAATCATTGGCAAATGCGC
	GCGTTAACGGACAAACACCA
	CTACTCTTTTCCTCTACATC
	CCGTGCTGGTCAAATTGATA
	TCTACATTGCTTGAAAGGCC
	GTGTAGATCTCTTGCGCAAA
	TTTGGGCAGAATGGTTCATC
	AGAAGGAGATTTCATCGGGC
